# Supplementary material for: A signal peptide peptidase is required for ER-symbiosome proximal association and protein secretion
Source: Nat Commun. 2023 Jul 19;14:4355. doi: 10.1038/s41467-023-40008-3 (PMC10356799; doi:10.1038/s41467-023-40008-3)
Supplement: Supplementary file 9 — Source Data [file 41467_2023_40008_MOESM9_ESM.xlsx]

## Sheet: Fig. 1
	Fig.1g Symbiosome length measurements (μm)					Fig. 1h
	WT	bid1					WT			bid1
	6.309	1.601					replicate 1	replicate 2	replicate 3	replicate 1	replicate 2	replicate 3
	6.339	1.824				Ct-NCR001	20.39	20.38	19.95	30.4	29.81	30.07
	1.787	3.448				Ct-PDF2	26.17	26.03	25.79	25.85	25.75	26.19
	10.25	0.921				ΔCт	-5.78	-5.65	-5.84	4.55	4.06	3.88
	2.383	1.696				Average	-5.75667
	5.473	1.443				ΔΔCт	-0.0233333	0.106667	-0.0833333	10.3067	9.81667	9.63667
	8.013	1.565				2-ΔΔCт	1.0163	0.928731	1.05946	0.000789558	0.00110889	0.00125624
	10.306	1.556				average	1.0015			0.00105156
	8.723	2.802				S.D.	0.0666115			0.000238566
	5.297	2.12				p-value	<0.001
	1.623	1.352				Summary	***
	1.516	1.65
	1.787	0.707				Fig. 1i
	1.231	1.966					WT			bid1
	1.734	2.685					replicate 1	replicate 2	replicate 3	replicate 1	replicate 2	replicate 3
	1.454	2.614				Ct-ExoY	26.15	26.12	26.38	24.32	24.37	24.34
	11.284	2.909				Ct-16s	11.02	11.43	11.8	15.49	15.22	15.45
	2.659	2.38				ΔCт	15.13	14.69	14.58	8.83	9.15	8.89
	0.804	1.303				Average	14.8
	5.052	0.879				ΔΔCт	0.33	-0.11	-0.22	-5.97	-5.65	-5.91
	10.824	2.802				2-ΔΔCт	0.795536	1.07923	1.16473	62.6829	50.2134	60.1295
	6.063	2.064				average	1.01317			57.6752
	3.42	1.306				S.D.	0.193261			6.58708
	2.298	1.262				p-value	<0.001
	3.233	0.879				Summary	***
	5.794	1.363
	5.611	4.046				Fig. 1j
	5.901	1.662					WT			bid1
	5.628	1.373					replicate 1	replicate 2	replicate 3	replicate 1	replicate 2	replicate 3
	12.074	1.814				Ct-CtrA	26.57	26.52	26.65	26.81	26.59	27.22
	5.887	1.359				Ct-16s	11.02	11.43	11.8	15.49	15.22	15.45
	3.435	4.276				ΔCт	15.55	15.09	14.85	11.32	11.37	11.77
	11.595	1.865				Average	15.1633
	10.096	1.266				ΔΔCт	0.386667	-0.0733333	-0.313333	-3.84333	-3.79333	-3.39333
	3.189	2.085				2-ΔΔCт	0.764895	1.05214	1.24258	14.3535	13.8646	10.5074
	5.926	0.971				average	1.01987			12.9085
	1.052	2.33				S.D.	0.24047			2.09374
	6.597	1.847				p-value	<0.001
	6.472	1.469				Summary	***
	8.097	1.653
	6.97	1.507
	10.552	1.72
	10.88	2.816
	11.852	1.568
	4.083	2.817
	1.763	2.235
	3.142	1.165
	9.493	1.321
	9.462	1.951
	8.41	3.011
	6.693	2.623
	8.341	1.469
	4.967	1.277
	4.148	1.262
	2.455	1.653
	4.242	1.568
	8.787	1.456
	7.206	0.895
	2.61	2.129
	1.5	1.592
	9.382	2.19
	5.343	1.951
	3.148	2.398
	1.908	1.277
	2.241	2.156
	7.609	2.334
	2.207	4.206
	8.695	1.806
	8.12	2.867
	9.037	2.06
	7.493	1.517
		0.921
		1.132
		2.285
		2.348
		1.107

## Sheet: Fig. 2
	Fig.2g Grey Value				Fig.2h Grey Value
	Distance_(pixels)	mCherry-HDEL	GFP-SPP		Distance_(pixels)	mCherry-HDEL	GFP-BID1
	0	11597.7	5540.86		0	19515.9	16766
	1	12184.8	6385.21		1	19610	16634.1
	2	12618.5	6207.41		2	19610.2	16550.6
	3	12752.7	7102.66		3	21860.2	16404.8
	4	12508.4	7106.48		4	22298.6	16910
	5	13775.3	6824.91		5	21922.8	17505.9
	6	14403.8	7749.09		6	23427.2	17353.8
	7	14686	7466.21		7	23063.9	19032.5
	8	15515.9	9455.71		8	23882.5	18972.4
	9	17687.5	9902.64		9	23666.8	19956
	10	19247.6	12141.8		10	23967.2	20443.9
	11	22314.7	14704		11	23073.5	21596.9
	12	24193.3	17077.6		12	23201	22088.8
	13	26733.6	20541.2		13	21767.7	22773.4
	14	27242.3	22975.4		14	20009.6	22596.1
	15	29369.9	23956.6		15	20104.5	23468.1
	16	28873.9	25858.3		16	19034.5	23045.9
	17	28050.5	25262.4		17	18863.3	23365.9
	18	27872.8	24829.8		18	18916.9	24245
	19	28400.9	24652.9		19	19362.2	24589.9
	20	28527.7	23642.5		20	19457.3	24956.1
	21	29132.6	25975.2		21	19808.2	24459
	22	27148.5	24633.7		22	20662.6	24959.2
	23	27182.7	23807		23	19975.3	24512.6
	24	25942.9	23078.5		24	20315.4	23749.1
	25	23232.7	20812.9		25	19454.4	23490.3
	26	21485.7	18080.6		26	18750.4	22409.8
	27	19538.3	17335.3		27	16882.1	21146.2
	28	18356.4	15666.7		28	16580.9	19416.8
	29	17736.6	14937.8		29	15393.9	18322.1
	30	16896.6	13424.8		30	14539.1	16702.6
	31	16565.2	12625.6		31	12795.4	15859.7
	32	15406.9	10092.5		32	12148.1	14664.3
	33	15489.4	9968.18		33	12373.8	13688.9
	34	14757.6	10546.4		34	11206.2	13078.2
	35	15202.5	11376.1		35	10458.2	12403.3
	36	14846.5	10574.2		36	9587.83	11835.7
	37	16044.3	11133.2		37	9931.81	11579
	38	15993.3	11776.8		38	9388.33	11125.4
	39	16162.2	11888.3		39	9203.98	10947.9
	40	17006.2	13324.9		40	8998.4	11389.6
	41	17833.5	14595.5		41	9605.36	11475.7
	42	18372.9	16201.7		42	9726.21	11126.3
	43	18756.4	17810.4		43	9811.41	12135.1
	44	18884.2	18145.7		44	10199.4	11560.3
	45	18496.5	17228		45	10341.9	12272
	46	18250.6	17053.9		46	11201.3	13022.9
	47	18245.7	15649.3		47	11328.1	13147.4
	48	17736.5	15466.4		48	11804.2	13650.2
	49	19036.8	15051.6		49	12755	14623.7
	50	19287.4	15711.4		50	14036.3	15171.4
	51	19651.2	15745.8		51	13910.9	15458.5
	52	19502.8	17297.5		52	14909.1	16286
	53	21044.4	17243.8		53	15178.3	17168.9
	54	21268.7	19465.4		54	15577.8	17559.4
	55	21928.2	19802.4		55	15055.7	17589.2
	56	24217.5	21901.1		56	14859.2	17863.4
	57	24104.1	23939.8		57	16658.1	18796.1
	58	25506.2	24148.9		58	16086.6	19173.8
	59	25538.7	26363.2		59	14962.1	19289.8
	60	26564.8	26435.6		60	14535.8	19261.8
	61	29203	27889.4		61	15279.7	18914.1
	62	30600.1	28754.3		62	14388	18922.1
	63	31472.8	29802.8		63	14931.1	18469.4
	64	32692.5	32258		64	14927.5	18179.3
	65	34536.4	33097		65	15122.2	17870.7
	66	34380.1	34659.7		66	15825.7	17599.8
	67	36345.6	34540.7		67	16561.9	17627.5
	68	38944.1	37126.6		68	16339.8	17141.8
	69	40120.2	38157.9		69	16880.2	16856.5
	70	42632.3	40313.7		70	17569.3	17936.3
	71	43646.6	41660.8		71	17650.4	17619.6
	72	44809	42176.7		72	17993.3	17818.6
	73	45200.7	42304.3		73	17443.4	17423.9
	74	45272.8	43423.7		74	17422.8	17193.6
	75	44499.8	43065.4		75	16477.7	17115.1
	76	45145.7	43125.6		76	17493.7	16961.5
	77	42251.1	42666.4		77	17520.5	16599.8
	78	40730.2	39439.3		78	17979.7	16767.2
	79	34931.1	35611.5		79	18082.1	16570.1
	80	31810.3	32970.4		80	18541.6	16745.5
	81	29424	29646.8		81	20431.2	17447.7
	82	26319.6	24168.2		82	20559.1	17817.4
	83	23753.9	20726.5		83	21578.6	18513
	84	19960.4	18624.2		84	21854.3	19944.8
	85	16809.3	15887.5		85	21911.3	20617.8
	86	14799.5	12386		86	20973.4	20933.5
	87	14800.5	10006.1		87	20087.1	20906
	88	13580.1	9498.12		88	19141.6	20008.2
	89	12877	7637.96		89	17804	19189.9
	90	12283.8	6684.75		90	17162.6	18721
	91	11644.4	5890.89		91	16033.8	17521.8
	92	11345.8	4667.61		92	15841.1	17030
	93	11025.7	5220.57		93	16446.9	17350.2
	94	10185.8	3972.27		94	15778	17198.9
	95	10859.8	4029.34		95	16428.5	16831.3
	96	10905.7	3282.32		96	15916.5	17355.9
	97	9751.27	2576.27		97	15608.2	15987.2
	98	10143.2	2307.8		98	15934.1	16363.1
	99	9838.98	2055.86		99	16144.1	16567
	100	9392.8	2034.54		100	15269.7	17014.1
	101	8013.04	1742.93		101	15332.6	17033
	102	8411.86	1935		102	15867.6	16952.7
	103	8089.18	1931.64		103	16235.9	16797.5
	104	8084.89	2193.21		104	17055	17341.9
	105	8362.54	2358.54		105	16720.2	17680
	106	7812.07	3047		106	16909.6	17445.9
	107	8412.21	3871.64		107	15823.9	16570.8
	108	8600.68	4419.21		108	16078.9	16962.9
	109	8742.21	6027.68		109	15423.3	15926.8
	110	9056.82	6496.29		110	15092	14922.9
	111	9316.14	9023.71		111	14148.9	14703
	112	10742.6	11706.8		112	14641	14138.8
	113	11484.1	14572		113	13626.7	13806.5
	114	12165	18445		114	13089.8	13586.2
	115	14519.9	21717.2		115	13813.8	13459.2
	116	17871.1	24998.5		116	12943.1	13517.2
	117	21404.7	28468.7		117	12411.1	13569.6
	118	24066.3	28612.5		118	12841.1	12977.2
	119	25538.9	31279.5		119	11893.2	13133.4
	120	26145.9	31484.7		120	11520.7	13273.5
	121	26380.7	31556.6		121	12133.8	12677.6
	122	24462.3	30338.2		122	11266.6	12800.5
	123	22916.5	26401		123	11515.6	13081.1
	124	21396	24226.9		124	11295.3	12551.6
	125	19338.4	20360.1		125	11612.1	12552.7
	126	17674.3	18153.6		126	11115.9	13042.3
	127	17677.8	16444.9		127	11391.2	13212.6
	128	14881.6	13899		128	11892.9	14169.2
	129	13836	13010.8		129	12295	14658
	130	12738.8	11638.5		130	12599.5	15560.4
	131	11890.6	8850		131	12056.6	16325.8
	132	11646.8	8000.21		132	13107.1	16781
	133	10676.3	7385.32		133	12392.8	17090.8
	134	10658.7	6231.39		134	13344	16686.3
	135	10040.4	5633.46		135	13566	16809.2
	136	10287.4	5244.75		136	13534.3	16220
	137	9997.46	5350.07		137	13210.6	16094.7
	138	10128.3	5930.71		138	13659.7	16202.1
	139	9791.36	4839.14		139	13747.7	16228.2
	140	8906.57	5415.36		140	14257.1	16575
	141	9419.61	5278.96		141	14514.4	16562.7
	142	9827.43	5639.04		142	15534.3	17372.3
	143	9395.11	5574.93		143	16731.4	17976.4
	144	9621.57	6066.8		144	16530.1	18550.5
	145	9841.46	6252.18		145	17875.6	19484.7
	146	9401.18	6965.02		146	17243.7	21150.8
	147	9406.11	7016.46		147	17862.7	21554.3
	148	10489.1	7067.82		148	17111.9	22272.6
	149	9361.43	6775.61		149	17217.8	22663.3
	150	9764.64	6735.18		150	16322.2	22694.7
	151	10307.8	6910.75		151	15410.2	22185.5
	152	10481.8	7221.39		152	14736.5	21095
	153	10446.3	7411.71		153	14543.1	19687.7
	154	11380.1	9016.45		154	14074.2	18162.9
	155	12544.9	8693.79		155	12709.5	16651
	156	15299.6	11006.7		156	12923.8	14694.3
	157	16736.8	10585.5		157	12214.4	14002.6
	158	19067.5	11101.1		158	12657.1	13013.1
	159	19976.4	13864.1		159	12231.5	12261.3
	160	21248.4	15159.8		160	12809.2	12287.4
	161	20938.4	15212.2		161	12666.5	12054.3
	162	20204.4	14986.2		162	12977.2	12148.8
	163	19184.5	15615.1		163	12716.9	12263.4
	164	17352	15343.8		164	13373.7	12270.6
	165	16848.5	13390.9		165	14171.7	13173.1
	166	16019.7	13259.6		166	14171.6	13607.1
	167	15372.1	13011.4		167	14694.2	13837.6
	168	16487.6	13875.7		168	15231	14696.3
	169	16026.4	14097.6		169	15576.7	15494.1
	170	16745.1	14366.1		170	15072.8	15278
	171	16863.3	16156.9		171	15071.1	15160.7
	172	17940.9	17262.9		172	15738.8	14922.7
	173	18219.3	17853.9		173	15282.3	15582.4
	174	19093.6	19099.7		174	16278.5	15050.1
	175	18545.2	20767		175	17225	15723
	176	19166.2	20275.1		176	17676.7	15576.9
	177	19536.8	20714.1		177	18784.1	15921.6
	178	18956.1	19182.4		178	19762.2	16274.8
	179	21513	19924.6		179	19592.9	16011.6
	180	22255.5	18669.1		180	21059.1	16296.4
	181	23392.7	20010.9		181	21224	15817.6
	182	24882.6	19581.4		182	20967.7	15561.6
	183	25383.4	21372.1		183	20155.5	15424.5
	184	24022.4	20753.7		184	20166.6	15617.2
	185	23426.9	20692.1		185	21346	15564.2
	186	20291.6	18681.3		186	19701.1	15906.3
	187	18695.2	16033.7		187	20129.7	16137.4
	188	16977.9	14183.2		188	19822	16023.4
	189	15063.1	12847.4		189	20125.1	15445.1
	190	14432.2	11491.8		190	19652.9	15530.8
	191	13386.7	10860.1		191	17984	14433.7
	192	12914.9	9413.86		192	16799.8	14125
	193	12430.6	9941.04		193	15707.8	13481.9
	194	11693.7	7673.29		194	15587	12670.8
	195	11799.6	6783.64		195	14695.1	12523.1
	196	11072.9	6118.82		196	13712.5	12190.7
	197	11546.1	5124.68		197	13460.5	11861.4
	198	11027.6	4715.57		198	12398.2	11580.2
	199	10554.3	4207.61		199	12775.1	10969.5
	200	9965.25	3298.43		200	11750.8	10686.1
	201	9515	3714.57		201	11811.9	10398.9
	202	9908.46	2960.86		202	12007.6	10370.8
	203	9844.75	2839.89		203	11997.8	10346.3
	204	9759.25	2727.36		204	11937.1	10553.2
	205	9405.79	3106.5		205	12357.6	10940.2
	206	9588.21	2866.5		206	13358.6	11431.6
	207	9325.57	2490.61		207	13697	11226.2
	208	9120.29	2794.64		208	13742.4	11886.4
	209	9361.64	2789.79		209	14948.7	12133.5
	210	9503.18	2601.25		210	15706.8	12776.3
	211	9206.5	2443.32		211	16954.4	13530.8
	212	9110.86	2279.71		212	18163.3	14282.5
	213	9670.5	2612.25		213	19308.6	14916.8
	214	8816.61	2210.96		214	19833.4	15691
	215	9210.5	2527.54		215	21106.6	16351
	216	9085.5	2376.79		216	20371.1	17433.3
	217	9568.11	2553		217	20194.8	17685
	218	9140.57	2287.39		218	19942	18127.4
	219	9629.96	2775.96		219	19514.8	17253.6
	220	9683.64	2204		220	19590.7	18351.8
	221	9458.75	3039.75		221	19285.4	18306.8
	222	9650.11	2727.14		222	18458.8	19217
	223	8997.86	2726.86		223	18814.8	19280.1
	224	9070.32	2826.75		224	19363.9	19535.7
	225	9274.68	2842.68		225	18755.7	19198.9
	226	9514.21	2794.18		226	17932.6	19669.5
	227	9895.11	2837.32		227	18114.2	18698.4
	228	9805.5	3115.86		228	17502.9	18469.9
	229	9355.29	3746.82		229	16542.1	17625
	230	9202.64	3551.96		230	15905.8	16871
	231	9519.43	3687.46		231	14924.9	15771.8
	232	9196.14	4268		232	13947	14967
	233	9791.46	3709.07		233	11931.3	14337.9
	234	9793	4163.14		234	12248	13434.8
	235	9697.96	3902.89		235	11510.1	13303.4
	236	9255.82	4195.89		236	10857.4	13063.2
	237	9460	5150.46		237	10719.2	12560.2
	238	9718.39	4618.46		238	10716.9	12698.3
	239	9287.11	4802.46		239	11176.4	12448.9
	240	9660.32	6218.96		240	10764.9	12146.8
	241	10828.9	6140.89		241	11534.4	11993.8
	242	10465	7043.18		242	11622.8	11618.6
	243	11504.4	7076.3		243	11471.5	11949.1
	244	13045.1	7622.43		244	11662.2	11281.3
	245	12872.3	8472.7		245	11774.3	11351.5
	246	14295.9	9812.98		246	12381.7	11325.4
	247	14614.6	11686		247	12420.7	11418.1
	248	16026.4	11282.1		248	13177.1	11618
	249	15709.2	11953.7		249	13193.1	11299.6
	250	15775.9	12213.6		250	13901.6	12284.4
	251	14942.7	11359.4		251	14400.3	12535.7
	252	14067.8	10850.2		252	14152.9	13355.9
	253	14980.9	10715		253	15697	12784.2
	254	14930.3	10584		254	15973.6	13412.2
	255	14623.2	11024		255	16539.3	14316.5
	256	15709.5	9651.43		256	17456.3	14577.5
	257	17309.7	11495.5		257	17549.6	15456.1
	258	15944.3	11284.7		258	18341.8	16718.7
	259	16284.2	11452.1		259	18325.5	17300.5
	260	15644.8	11037.8		260	19295.7	18405.6
	261	14553.9	9867.48		261	18887.9	19096.2
	262	12697.5	8447.3		262	19395.6	19838
	263	12221.5	7279.3		263	20927.9	19950.1
	264	11599.9	6591.61		264	20687.2	20295.3
	265	11525.5	5783		265	21007.3	20276.4
	266	10859.3	5641.89		266	22321.7	19637.5
	267	10491.1	5062		267	21115.3	20369.6
	268	10855.5	5763.32		268	21558.9	20131
	269	11738.2	5740.93		269	21575.8	19609.7
	270	11501.8	6611.79		270	21232.7	19954.6
	271	12566.6	6171.18		271	21551.7	19880.4
	272	12569.7	7177.09		272	20967.8	19306.5
	273	12568.1	7699.89		273	21162.2	20300.5
	274	14222.7	8564.98		274	21361.7	19543.9
	275	15452.6	9410.45		275	21463	20985.9
	276	16045.7	10750.4		276	21423	21969.2
	277	17607.1	11676.5		277	22189.8	23306.2
	278	19720.2	13179.1		278	21888	23913.9
	279	20534.3	14100.7		279	22384.7	24117.8
	280	20753.6	15411.8		280	23797.1	24707.1
	281	19688.5	16814.7		281	23131.2	25244.4
	282	19913.4	17412.7		282	23267.2	25104.7
	283	18621.9	16468.9		283	24309.6	26214.1
	284	18522.9	14865.2		284	25081.5	25882.9
	285	18995.1	15397.8		285	25045.8	26510.2
	286	16096.3	13351.1		286	23998.2	27198.1
	287	15294.2	12494.3		287	23710	26642.2
	288	14883.2	12033.8		288	22043.7	26386.6
	289	12509.1	10408.3		289	21105.9	25013.8
	290	11125.1	7889.93		290	18755.5	24880
	291	10767.3	7404.61		291	17136.7	22974
	292	10574.7	6834.09		292	15564.6	21541.4
	293	11158.9	6292.96		293	14694.9	20373.3
	294	11835	7108.36		294	14156.1	19132.4
	295	12278.9	6943.59		295	13165.7	17938.8
	296	12165	7374.68		296	13038.6	17248.7
	297	12023.6	7520.57		297	12986.3	16418.3
	298	12186	7198.75		298	13692.6	16185.5
	299	11639	8112.98		299	13365.9	15445
	300	11746.4	8669.34		300	14978.6	15228.3
	301	11686.2	8596.77		301	14701	14544.4
	302	12481.3	10267.1		302	15309	15740.2
	303	14578.6	11138.9		303	16163.3	14888
	304	17100.8	12898.4		304	16541.3	15670.6
	305	19881.4	16635.5		305	17549.9	15586.3
	306	22420.3	20829.8		306	18882.2	16034
	307	22532.3	24065		307	18997.5	16312.8
	308	24528	26124.4		308	20509	16831
	309	24520	28512.9		309	21891.1	17061.2
	310	25046	32509.1		310	23264.1	17789.5
	311	25747.9	32695.5		311	22185	18663.7
	312	26020.2	32454.5		312	23395.4	18052.6
	313	26757	32971.1		313	22687.4	18588.7
	314	26897.7	32572.5		314	22763.7	18705.4
	315	27829.9	31918.9		315	22583	18579.9
	316	27008.9	32058.9		316	22380	19070.1
	317	28537.5	31931.5		317	19728.4	18312.5
	318	25705.8	32415.4		318	18486.3	17959.1
	319	24543.6	30107.4		319	17413.7	16523.1
	320	23817.1	30044.1		320	16333.1	16210.2
	321	22780.7	28443.2		321	15539.4	14575.9
	322	21799.8	27951.4		322	15128.1	14303.8
	323	20450.8	25707.8		323	15512.1	13431.9
	324	18361.7	22690.9		324	14905.6	12560
	325	16665.4	21847		325	14299.6	11716.4
	326	15787.2	19249.4		326	13155.8	11647.4
	327	13510.6	15985.2		327	13439	11419.5
	328	11639.8	13524.5		328	11861.6	10880.8
	329	10915.9	11792.4		329	11760	11280.6
	330	10083.4	9641.64		330	11687.3	10664.8
	331	10197.6	8567.66		331	10978.4	10853.6
	332	8840.18	6686.54		332	11528.7	11014.7
	333	9054.68	6046.23		333	12011.3	10727.9
	334	8804.43	6641.16		334	12331.4	10512.2
	335	9108.25	6814.07		335	11653.7	11790.2
	336	8862.39	6208.73		336	12141.8	11876.8
	337	8904.5	6107.04		337	11449.1	11949.2
	338	8859.71	6229.38		338	11949.5	12402
	339	9576.18	6687.12		339	12589.5	13230.6
	340	9157	6578.34		340	12644.4	13654.4
	341	9640.41	6418.36		341	12311.3	14612.8
	342	9874.45	7127.27		342	12543.4	15081.5
	343	11042.9	7337.86		343	12786.4	16040.8
	344	11413.7	8802.79		344	12449	16635.2
	345	12721.3	10073.4		345	13499.9	16513.5
	346	14526.1	12068		346	13621.9	16751
	347	16065.4	15376.9		347	13740.8	17397.1
	348	15912.2	16870.1		348	14081.8	17538.3
	349	16933.5	18548.9		349	15386.9	16889.2
	350	16362.2	18653.5		350	15294.7	16900.8
	351	16854.2	18953.4		351	15376.5	17187.6
	352	16237.4	19400.7		352	15532.4	17096.8
	353	15543.5	20010.9		353	15516	17238.9
	354	16617.5	19751.1		354	16389.1	17500.2
	355	16055.2	19959.9		355	15774.5	16767.7
	356	15669.2	18528.7		356	16164.6	15981.9
	357	15128.5	18016.4		357	16137.9	16533.1
	358	14905.1	15524.8		358	14790.9	14952.5
	359	13322.8	13571.5		359	14511.2	14845.9
	360	13186.6	12222.5		360	13810.2	14289.4
	361	12188.8	10811.2		361	13840.8	13595.7
	362	10616.7	9649.62		362	13801.6	12598
	363	9593.46	9189.77		363	13135.8	12924.1
	364	8911.75	7508		364	13323.4	12288
	365	8354.04	6240.11		365	13574	12356
	366	8331.43	5148.86		366	14156.9	11858.8
	367	8265.57	5278.84		367	13862.6	12089.6
	368	8047.07	4653.57		368	14189.8	12539.8
	369	8316.89	4664		369	14847	12222
	370	8459.18	4132.21		370	16043.5	12704.4
	371	7782.71	4024.68		371	16966.9	12737.4
	372	8818.07	3837.86		372	16802.3	14005.4
	373	8210.71	4358.79		373	17343.5	14051.5
	374	8883.14	4330.79		374	16821.6	14578.4
	375	9635.29	5185.79		375	16847.1	15493.6
	376	11336.1	6663.5		376	18568.4	15743.6
	377	12886.7	7046.04		377	17431.5	16967
	378	13036.8	8513.96		378	16660.2	17793.7
	379	13063.3	9188.14		379	18011.3	18139
	380	13455.1	10173.7		380	17723.3	18590.8
	381	12871.8	10147.2		381	18595.2	18861.9
	382	12615.8	9323.52		382	18133.5	18854.2
	383	12657.3	9654.46		383	18171.5	19360.3
	384	12674.9	9781.3		384	17363.4	18524.4
	385	12285.8	9900.05		385	16704.4	17908
	386	11699.4	9467.52		386	16866.8	18413.3
	387	11844	10137.9		387	16338.6	17661.2
	388	12167	9300.46		388	16167.8	17152.4
	389	11463.7	9168.25		389	15858	17041.2
	390	11030.9	9228.23		390	16286.3	15835.4
	391	10501.5	8556.16		391	15952.1	15591.8
	392	10956.3	8032.48		392	15373.3	15676
	393	10806.9	9256.77		393	15198.3	14753.8
	394	11028.8	8136.38		394	13979.3	14725.6
	395	11423.9	8953.64		395	13470.6	14663.2
	396	12042.8	9207.2		396	12585.4	13826.7
	397	12783.4	10323.8		397	12861.6	13243.2
	398	13862.4	10801.3		398	12670.6	12825.5
	399	14993.5	10525		399	11945.9	12742
	400	16122	11014.1		400	11999.1	13211.1
	401	18410	13500.5		401	11790.5	12886.1
	402	18568.1	13994.6		402	11409.8	12381
	403	18139.7	15105		403	11243.2	12442.8
	404	16670	15062.9		404	11032.3	12337.4
	405	16009.1	14352.1		405	10860.8	12183
	406	15158.3	13279.4		406	10184.1	11717
	407	15445.3	13034.4		407	10255.4	11634
	408	15013.6	13257.9		408	9567.76	11489.9
	409	15777.2	13642.7		409	9313.27	11348.5
	410	16377.5	14083.6		410	9992.12	10891.6
	411	17302.7	14338.6		411	10186.4	11242.5
	412	17804.9	15168.5		412	10243.9	11266.4
	413	17922.8	15287.9		413	10672.9	11954.1
	414	18815.9	16620.9		414	11276.9	11750.8
	415	19371.2	17982		415	11496.1	11842.3
	416	20385.9	19882.1		416	11490.9	12775.9
	417	22246.7	21207.5		417	12188	12785.6
	418	23828.4	22520.8		418	13530.3	13975.9
	419	25127.3	22479.7		419	14273.2	14476.8
	420	24759.6	23309.1		420	15349.1	15383.8
	421	26845.4	25449.6		421	16843.8	15972.3
	422	26167.2	24739.3		422	18820.4	16643.8
	423	27744.6	25396		423	20045.7	17627.7
	424	26271.9	24844.5		424	21321.4	19177.4
	425	26491.6	25000.6		425	22014.5	19791.8
	426	25671.5	24692.5		426	22508.1	20902.1
	427	25136.2	23353.2		427	22718	21367.4
	428	26266.2	24704.9		428	23003.8	22481
	429	24494.5	23033.1		429	24250.9	22344.8
	430	22960.7	22135.1		430	23391.2	22946.5
	431	21646.4	23001.7		431	22389	23424.7
	432	21725.9	20479.1		432	22338	23574.5
	433	21494.8	19923		433	21706.8	24392
	434	21631.8	19744.1		434	20835.5	23639.6
	435	21609.8	19829.6		435	18576.2	23363
	436	20878.1	21261		436	18826.8	22760.8
	437	21131.7	20241.5		437	16280.6	21743.5
	438	20195.4	20944.3		438	14973	20483.5
	439	21179.3	19386.4		439	14362.6	18905
	440	20366.4	18029.6		440	13537.4	17638.2
	441	19303.8	16642.3		441	13345.2	16871.9
	442	18214.1	15390.2		442	13444.6	16066.5
	443	16449.2	14293.8		443	13612.4	15752.1
	444	16143.8	12095.8		444	14609.5	15077.5
	445	14873.6	10835.1		445	14506.9	15450.3
	446	14649.6	9028.75		446	15544.5	15916.4
	447	13776	9460.32		447	16102.4	17420.5
	448	13461.2	8563.79		448	16104.8	17920
	449	13328.8	9053.64		449	16089.3	18811.8
					450	16104.3	18874.7
					451	16495.8	19103.3

## Sheet: Fig. 3
	Fig. 3a								Fig.3g Grey Value				Fig.3h Grey Value				Fig.3k ER width (μm）			Fig.3l ER area (μm2）			Fig.3m ER volumn (μm3）			Fig.3n ER-Symbiosome distance (nm）
		WT			bid1				Distance_(pixels)	mCherry-HDEL	pHC60-GFP		Distance_(pixels)	mCherry-HDEL	pHC60-GFP		A17	bid1		A17	bid1		WT	bid1		WT	bid1
		replicate 1	replicate 2	replicate 3	replicate 1	replicate 2	replicate 3		0	17808.3	13591.7		0	18346.6	2917.21		0.037	0.57		0.065	1.436		0.7525	0.06775		0	37
	Ct-bZIP28a	24.64	24.6	24.71	27.05	26.95	27.03		1	16016.3	13646.8		1	19292	2107.53		0.065	0.979		0.09	0.79		0.63	0.089		7.44	261
	Ct-PDF2	22	21.98	21.83	25.49	25.33	25.5		2	16005.8	13813.1		2	19815.5	1899.16		0.075	0.724		0.059	1.726		0.23075	0.0955		0	1280
	ΔCт	2.64	2.62	2.88	1.56	1.62	1.53		3	18204.7	13617.4		3	20672.3	1565.77		0.074	0.361		0.071	1.11		0.4725	0.475		0	139
	Average	2.71333							4	18869.1	13029.9		4	21362	1494.33		0.063	0.671		0.138	0.586		0.3	0.06525		0	76.3
	ΔΔCт	-0.0733333	-0.0933333	0.166667	-1.15333	-1.09333	-1.18333		5	16842.6	13447.9		5	21385.3	1792		0.045	0.772		0.057	0.99		0.77	0.0767		0	939
	2-ΔΔCт	1.05214	1.06683	0.890899	2.22427	2.13366	2.27101		6	16327.4	13778.3		6	22205.5	2173.02		0.058	0.572		0.101	1.227		0.61	0.086765		0	27.2
	average	1.00329			2.20965				7	16928.2	13889		7	21615	2768.37		0.09	0.71		0.109	0.788		0.29	0.0897		0	122
	S.D.	0.097612			0.0698302				8	17059.7	13445.5		8	21405.6	3857.86		0.091	0.329		0.032	0.437		0.47	0.454		22.8	324
	p-value	<0.001							9	16061.1	14713.6		9	21253.3	5316.47		0.063	0.47		0.035	0.776		0.378	0.0567		0	56
	Summary	***							10	15228.3	14703.5		10	20656.4	7042.98		0.064	0.496		0.115	1.949		0.79	0.06324		0	98
									11	15715.4	14956.3		11	20289.9	9585.12		0.085	0.956		0.049	0.467		0.67	0.0678		0	0
	Fig. 3b								12	15597.1	15077.7		12	19288.7	12901.2		0.057	0.431		0.062	0.888		0.45	0.124		0	349
		WT			bid1				13	16677.9	15818.7		13	18711.8	16758.9		0.048	0.378		0.037	0.635		0.44	0.465		0	212
		replicate 1	replicate 2	replicate 3	replicate 1	replicate 2	replicate 3		14	16800.2	15927		14	17561.2	21122.7		0.062	0.523		0.042	0.719		0.34	0.0654		0	123
	Ct-bZIP28b	20.46	20.45	20.33	23.05	22.97	23.06		15	20278	16248.2		15	16926.7	24242.3		0.054	0.448		0.082	0.483		0.57	0.0654		0	45
	Ct-PDF2	22	21.98	21.83	25.49	25.33	25.5		16	19876.5	15502.7		16	16244.7	26480.8		0.045	0.781		0.119	0.282		0.68	0.0878		15	670
	ΔCт	-1.54	-1.53	-1.5	-2.44	-2.36	-2.44		17	22946.4	15581.7		17	16015.4	28219.2		0.09	0.544		0.032	0.38		0.34	0.0999		0	12
	Average	-1.52333							18	26775.8	15541.9		18	16266.2	29767.1		0.086	0.406		0.035	0.455		0.48	0.234		0	0
	ΔΔCт	-0.0166667	-0.00666667	0.0233333	-0.916667	-0.836667	-0.916667		19	23948.3	15726.5		19	16668.7	30993.5		0.077	0.885		0.056	2.033		0.39	0.076		20	43
	2-ΔΔCт	1.01162	1.00463	0.983957	1.88775	1.78592	1.88775		20	26405.9	15486		20	17026	31957.9		0.112	0.713		0.116	0.644					0	10
	average	1.00007			1.85381				21	24752.1	16149.7		21	17775.7	33339.1		0.075	0.522		0.104	0.871					0	54
	S.D.	0.0143847			0.0587913				22	23530.9	15740.7		22	18716.4	34232.1		0.083	0.307		0.054	2.48					0	342
	p-value	<0.001							23	21239.3	16008.6		23	18972.2	35613.3		0.067	0.378		0.085	0.874					0	349
	Summary	***							24	19698.9	16071.1		24	19829.1	36387.3		0.093	1.143		0.136	1.318
									25	18571.4	16681.5		25	19847.3	37339.8		0.083	0.605		0.093	0.541
	Fig. 3c								26	16944.3	16965.1		26	20769.1	38334		0.089	0.774		0.168	0.386
		WT			bid1				27	14560.2	17547.9		27	20376.1	38977		0.148	0.467		0.072	0.399
		replicate 1	replicate 2	replicate 3	replicate 1	replicate 2	replicate 3		28	14531.2	19365.9		28	20989.4	39262.8		0.114	0.24		0.109	0.511
	Ct-bZIP60a	22.64	22.54	22.45	24.25	23.99	24.41		29	14912.7	20996.4		29	20303.3	39852.1		0.081	0.441		0.034	0.692
	Ct-PDF2	22	21.98	21.83	25.49	25.33	25.5		30	14394.7	23082		30	20408	40179.6		0.131	0.638		0.055	2.772
	ΔCт	0.64	0.56	0.62	-1.24	-1.34	-1.09		31	14129.1	24015.7		31	20354.6	40137.9		0.104	0.536		0.039	1.329
	Average	0.606667							32	16111.5	24900.3		32	19928.9	40560.6		0.097	0.566		0.12	0.652
	ΔΔCт	0.0333333	-0.0466667	0.0133333	-1.84667	-1.94667	-1.69667		33	15078.9	25837.9		33	20151.2	40959.5		0.073	0.555		0.087	0.334
	2-ΔΔCт	0.97716	1.03288	0.990801	3.59668	3.85483	3.24151		34	13989.8	27461.7		34	19515.2	41096.4		0.123	0.612		0.118	0.258
	average	1.00028			3.56434				35	14218.5	27419.9		35	18635.3	41447.6		0.091	0.772		0.071	0.896
	S.D.	0.029042			0.307935				36	14611.3	28710.9		36	18323	40888		0.067	1.359			1.171
	p-value	<0.001							37	14606.1	28056.9		37	17431.7	39893.8		0.099				0.414
	Summary	***							38	13139.1	27333.3		38	17101.6	38125.6		0.107				0.616
									39	12719.8	28029.9		39	16036.1	35958.6						0.561
	Fig. 3d								40	13585.5	26448.5		40	15531.4	32904.5						0.57
		WT			bid1				41	13890.9	24801.5		41	14854.9	29838.5						0.969
		replicate 1	replicate 2	replicate 3	replicate 1	replicate 2	replicate 3		42	13804.1	24926.2		42	13752	26522.5						2.107
	Ct-BIP3a	22.03	21.85	21.83	24.23	24.2	24.13		43	15658.1	22974.4		43	13928	22700.4
	Ct-PDF2	22	21.98	21.83	25.49	25.33	25.5		44	16357.9	21750		44	13361	18556.9
	ΔCт	0.03	-0.13	0	-1.26	-1.13	-1.37		45	16794.6	20352.5		45	12525.7	14228.7
	Average	-0.0333333							46	17882.5	19613.4		46	12348.7	10317.4
	ΔΔCт	0.0633333	-0.0966667	0.0333333	-1.22667	-1.09667	-1.33667		47	18569.9	19139.9		47	12599.4	7602.6
	2-ΔΔCт	0.95705	1.0693	0.97716	2.34026	2.1386	2.52567		48	20213.1	17742.7		48	12603	5364.09
	average	1.00117			2.33484				49	20245.5	17351		49	12367.3	4066.23
	S.D.	0.0598528			0.193592				50	20609.9	18008.1		50	12518.7	3137.49
	p-value	<0.001							51	21441.7	17848.6		51	12355.3	2429.02
	Summary	***							52	18431.7	17775.3		52	12353.6	2107.53
									53	22146.1	18220.8		53	12840.2	1869.39
	Fig. 3e								54	19939.8	18038.2		54	12117.7	1720.56
		WT			bid1				55	20432.5	18165.2		55	12668.3	1607.44
		replicate 1	replicate 2	replicate 3	replicate 1	replicate 2	replicate 3		56	21487.4	19093.5		56	12778.5	1458.61
	Ct-BIP3b	24.1	24.06	24.11	25.17	25.06	25.15		57	17939	18803.4		57	13384.6	1541.95
	Ct-PDF2	22	21.98	21.83	25.49	25.33	25.5		58	16943.2	20213.7		58	13177	1440.74
	ΔCт	2.1	2.08	2.28	-0.32	-0.27	-0.35		59	15842.8	19420.2		59	13697.6	1476.46
	Average	2.15333							60	15031.3	19984.3		60	13730.8	1452.65
	ΔΔCт	-0.0533333	-0.0733333	0.126667	-2.47333	-2.42333	-2.50333		61	17089.8	20486.6		61	13683.7	1613.39
	2-ΔΔCт	1.03766	1.05214	0.915945	5.55325	5.36409	5.66994		62	17434.9	20424		62	13302	1619.35
	average	1.00192			5.52909				63	18955.3	20495.5		63	13686.7	1607.44
	S.D.	0.0748048			0.15435				64	20840.5	20532.1		64	13355.1	1690.79
	p-value	<0.001							65	20958.7	21058.3		65	13324.6	1655.07
	Summary	***							66	20888	21597		66	13562.3	1649.12
									67	20689.9	21693		67	14191.7	1661.02
									68	17547.9	21052.9		68	14299.9	1637.21
									69	18649.2	22325.7		69	14655.5	1619.35
									70	15274.2	23268.2		70	15630.3	1666.98
									71	16521.3	24006.2		71	16387.9	1518.14
									72	16573.2	25288.7		72	16615.1	1541.95
									73	15453.2	25341.1		73	17656.9	1458.61
									74	14659.8	26382		74	17607	1428.84
									75	15953.8	25723.3		75	18047.2	1530.05
									76	16895.5	25521.3		76	17808.6	1434.79
									77	15232.1	24702.1		77	17876.1	1512.19
									78	15777.2	24772.8		78	17772.6	1601.49
									79	16148	23309.3		79	18038.3	1786.05
									80	18709.5	20263.3		80	17794.5	1928.93
									81	18462.5	20080.5		81	16861.2	2161.12
									82	19681.9	18553.1		82	16901.2	2381.39
									83	22058.3	17643.9		83	16663.7	2863.63
									84	20791.1	15987.9		84	16919.2	3387.53
									85	22768.9	15084.5		85	16465.6	4066.23
									86	23891.5	14540.4		86	16825.3	5161.67
									87	25033.9	13567.9		87	16254	6405.95
									88	23934.4	12861.3		88	15931.1	8025.3
									89	22432.4	12209.5		89	15240.1	10478.1
									90	21854.5	11774.1		90	15340	13175
									91	20963.4	11532.7		91	14624.3	16300.5
									92	18142.9	11058.9		92	14344.8	20015.5
									93	16657.8	10576.9		93	13890.2	23855.3
									94	15518.5	10658.7		94	13636.6	27367.8
									95	13196.1	10283.9		95	13084.9	30505.3
									96	12173.8	10578.1		96	12439.9	32487.8
									97	11634.2	10181.4		97	11955.3	33458.1
									98	10602.2	11547		98	11669.9	34458.3
									99	11776.9	12005.2		99	11939.9	34910.8
									100	11550.1	12722.1		100	11657.5	34613.1
									101	11230.3	13220.5		101	11990.5	33666.5
									102	11502	14728.1		102	12177.3	33166.4
									103	12573.4	15831.1		103	12412.8	32350.9
									104	12807.3	16632.8		104	12490.2	31529.3
									105	16419.3	17506.3		105	12171	31094.7
									106	15683.4	19061.9		106	12307.5	31082.7
									107	15503.3	19147.9		107	13128.2	31178
									108	16488.2	19499.8		108	12478	30844.6
									109	15402.1	21156.2		109	12609.5	30612.4
									110	15336.1	21069.9		110	12195.3	29737.3
									111	17512.9	22122.7		111	12109.9	28868.1
									112	14481.7	23070.4		112	12550.4	26629.7
									113	15521	22899.1		113	11898.4	23605.3
									114	16813.2	23223.6		114	12327.2	18610.5
									115	16593.8	23072		115	12152.7	15473.1
									116	15768.8	23269.9		116	12434.3	13175.1
									117	15475.7	23202.3		117	12124.1	11377.1
									118	15324.7	23209.4		118	12113	10293.6
									119	16152.7	21001.7		119	11581.9	9329.12
									120	16719.5	20737.3		120	11277.9	8507.53
									121	17160.7	20282.9		121	11264.4	7549.02
									122	17275.1	18770.2		122	11176.9	6971.53
									123	17811.5	17578		123	10922.3	6608.37
									124	18480.8	17579		124	10816.7	6114.23
									125	19570.4	16524.7		125	10900	5893.95
									126	21006.4	16448.1		126	10760.4	5661.77
									127	20991.6	17182.9		127	10977.2	5560.56
									128	19969.7	16670.3		128	11037.3	5245.02
									129	18806.6	18198.8		129	10947.9	5060.47
									130	18040.6	19600.3		130	10811.2	4762.79
									131	17031.3	21125.3		131	10975.3	4631.81
									132	17474.2	24784.5		132	11168.4	4357.95
									133	17425.3	26729.5		133	10749.8	4280.56
									134	19423.2	27668.3		134	10871.8	4149.58
									135	17316.1	31056.2		135	10435.5	4036.47
									136	18082.6	32662.9		136	10181.6	3845.95
									137	17418.2	32584.1		137	9600.33	3697.12
									138	17825.1	33746.2		138	9112.74	3720.93
									139	15996.3	34521.8		139	9263.86	3679.26
									140	14948.9	36098.8		140	8706.19	3560.19
									141	13433.3	38485.1		141	8498.93	3441.12
									142	11745.3	37057.4		142	8318.74	3494.7
									143	12903.1	38406.9		143	8079.67	3268.47
									144	11199.5	37362.9		144	7568.93	3131.53
									145	10333.5	37129.6		145	7599.91	2941.02
									146	10479.8	35911.1		146	7488.88	2607.63
									147	8892.4	33277		147	7438.51	2208.74
									148	8239.43	33616.9		148	7086.7	2042.05
									149	9408.8	30531.7		149	7448.98	1821.77
									150	8774.46	28772.9		150	7359.02	1488.37
									151	9467.26	26439.9		151	7318.33	1405.02
									152	9850.74	24185		152	6976.93	1232.37
									153	9603.94	22897.7		153	7047.53	1065.67
									154	8959.6	20679.9		154	7158.09	904.93
									155	9478.91	21195.4		155	6946.19	898.977
									156	9084.74	19729.1		156	7026.93	845.395
									157	8332	19515.9		157	7208.28	595.349
									158	10466.6	19137.9		158	6524.14	482.233
									159	10170	19444.6		159	7077.81	339.349
									160	9613.37	19098.1		160	6825.91	250.047
									161	11286.5	18741.1		161	6724.74	166.698
									162	11057.8	18730.3		162	6956.65	142.884
									163	12860	18622.3		163	7267.86	53.581
									164	14865	18836		164	6765.86	77.395
									165	14062.3	18599.3		165	6715.16	11.907
									166	13189	18461.6		166	6775.67	17.86
									167	13722.9	18046.4		167	7017.3	5.953
									168	13917.9	18302.3		168	6835.67	0
									169	14221.1	19031.7		169	6614.37	5.953
									170	13700.9	19175.4		170	6836.28	17.86
									171	13187.6	18886.1		171	6594.09	11.907
									172	12927.9	20074.5		172	7097.72	11.907
									173	13942.6	20107.3		173	6996.6	5.953
									174	13803.9	21016.3		174	7178	5.953
									175	13969.8	20538.1		175	6775.77	11.907
									176	14756.3	22104.1		176	7208.23	0
									177	14212.6	23212.9		177	6846.05	0
									178	15049	23075.3		178	7157.3	5.953
									179	15954.6	24269.9		179	6976.51	5.953
									180	14035.1	23760.9		180	7339.3	0
									181	15471.4	24109.9		181	7278.28	5.953
									182	14319.2	24973.4		182	7368.65	0
									183	15041.4	25412.1		183	7308.79	11.907
									184	14787.7	25367.8		184	7378.98	0
									185	15777.7	26342.1		185	7529.49	0
									186	16256.4	26706.3		186	7278.74	0
									187	14279.6	26444		187	7327.72	0
									188	15937.8	26105.5		188	7228.33	0
									189	16255.1	24642		189	7449.07	0
									190	17070.7	25649.5		190	7560.09	0
									191	16935.2	24154.7		191	7539.4	0
									192	18642.9	23517.2		192	7629.95	0
									193	17870.2	23000.7		193	7719.91	0
									194	17847	21598.1		194	7538.98	0
									195	18130.5	21615.5		195	7529.72	0
									196	18712.2	20857.6		196	8021.02	0
									197	18705.3	19812.1		197	7258.33	0
									198	17810.8	18888.2		198	8182.33	0
									199	17895.9	18663.1		199	8362.98	0
									200	18969	17803.8		200	8401.91	0
									201	18961.9	17992.3		201	8782.65	0
									202	17740.1	16731.5
									203	16902.4	16479.4
									204	15908.8	16375.8
									205	16450.7	15944.6
									206	15514.4	15078
									207	15447.3	15118.1
									208	13370.6	15228.6
									209	13329.5	15043.8
									210	14153.3	14149.9
									211	11829.5	14786.2
									212	14069.7	14850.7
									213	14130.2	14967.9
									214	13547.7	14971.1
									215	12505.3	15315.5
									216	13641.8	16305.7
									217	13721.3	15724.7
									218	13520.7	16836.2
									219	14598.2	16794.9
									220	14661.1	17384.7
									221	16286.3	18098.5
									222	16522.7	18824.5
									223	15535.1	20640.2
									224	15228.6	21845.9
									225	13936.9	22067.8
									226	14664.1	22597.9
									227	13738.3	23037.3
									228	14954.9	22556.7
									229	13875.8	22145.5
									230	15394	21230.7
									231	15132.6	20002.2
									232	17022.1	18953.2
									233	17257.9	17781.1
									234	17275.9	15862.7
									235	17322.2	14448
									236	17706.3	12976.1
									237	15328.3	11708.8
									238	14995	11208.7
									239	12342.6	9956.97
									240	10567.3	10284.1
									241	10649.1	9703.54
									242	10538.7	9042.4
									243	9323.14	9137.77
									244	9503.31	8813.26
									245	9154.91	8676.23
									246	8624.8	9263.2
									247	9882.91	9110.74
									248	9189.37	9094.11
									249	8209.14	9166.51
									250	8522.74	10025

## Sheet: Fig. 4
		Fig. 4c,f
		anti-GFP

## Sheet: Supplementary Fig.1
	Supplementary Fig. 1e
		WT			bid1
		replicate 1	replicate 2	replicate 3	replicate 1	replicate 2	replicate 3
	Ct-NCR169	18.88	18.59	18.55	29.02	27.99	29.42
	Ct-PDF2	26.06	25.36	26.07	24.96	25.49	25.28
	ΔCт	-7.18	-6.77	-7.52	4.06	2.5	4.14
	Average	-7.15667
	ΔΔCт	-0.0233333	0.386667	-0.363333	11.2167	9.65667	11.2967
	2-ΔΔCт	1.0163	0.764895	1.28639	0.000420191	0.00123895	0.000397525
	average	1.02253			0.000685555
	S.D.	0.260806			0.000479388
	p-value	<0.001
	Summary	***
	Supplementary Fig. 1f
		WT			bid1
		replicate 1	replicate 2	replicate 3	replicate 1	replicate 2	replicate 3
	Ct-BacA	25.18	25.13	25.35	25.84	26.04	26.29
	Ct-16s	11.02	11.43	11.8	15.49	15.22	15.45
	ΔCт	14.16	13.7	13.55	10.35	10.82	10.84
	Average	13.8033
	ΔΔCт	0.356667	-0.103333	-0.253333	-3.45333	-2.98333	-2.96333
	2-ΔΔCт	0.780967	1.07425	1.19196	10.9536	7.90811	7.79924
	average	1.01573			8.88698
	S.D.	0.211654			1.79057
	p-value	<0.001
	Summary	***
	Supplementary Fig. 1g
		WT			bid1
		replicate 1	replicate 2	replicate 3	replicate 1	replicate 2	replicate 3
	Ct-ExoB	27.5	27.84	28.03	26.73	26.66	26.88
	Ct-16s	11.02	11.43	11.8	15.49	15.22	15.45
	ΔCт	16.48	16.41	16.23	11.24	11.44	11.43
	Average	16.3733
	ΔΔCт	0.106667	0.0366667	-0.143333	-5.13333	-4.93333	-4.94333
	2-ΔΔCт	0.928731	0.974905	1.10445	35.0984	30.5549	30.7675
	average	1.0027			32.1403
	S.D.	0.0910983			2.56402
	p-value	<0.001
	Summary	***
	Supplementary Fig. 1h
		WT			bid1
		replicate 1	replicate 2	replicate 3	replicate 1	replicate 2	replicate 3
	Ct-BID1	22.08	21.83	21.34	26.06	25.8	25.53
	Ct-PDF2	25.09	25.02	24.43	25.04	24.15	25.02
	ΔCт	-3.01	-3.19	-3.09	1.02	1.65	0.51
	Average	-3.09667
	ΔΔCт	0.0866667			4.11667	4.74667	3.60667
	2-ΔΔCт	0.941696	1	1	0.0576448	0.0372487	0.082089
	average	0.980565			0.0589942
	S.D.	0.0336618			0.0224506
	p-value	<0.001
	Summary	***

## Sheet: Supplementary Fig.5
	Supplementary Fig. 5b
		WT			bid1
		replicate 1	replicate 2	replicate 3	replicate 1	replicate 2	replicate 3
	Ct-BAG7a	27.25	27.14	27.64	29.29	29.66	29.64
	Ct-PDF2	23.9	23.96	23.6	25.91	26.18	25.6
	ΔCт	3.35	3.18	4.04	3.38	3.48	4.04
	Average	3.52333
	ΔΔCт	-0.173333	-0.343333	0.516667	-0.143333	-0.0433333	0.516667
	2-ΔΔCт	1.12766	1.26868	0.698985	1.10445	1.03049	0.698985
	average	1.03178			0.944644
	S.D.	0.296706			0.215937
	p-value	0.69
	Summary	ns
	Supplementary Fig. 5c
		WT			bid1
		replicate 1	replicate 2	replicate 3	replicate 1	replicate 2	replicate 3
	Ct-BAG7b	25.42	25.49	25.35	28.67	28.46	29.02
	Ct-PDF2	23.05	23.04	22.69	26.36	25.57	26.09
	ΔCт	2.37	2.45	2.66	2.31	2.89	2.93
	Average	2.49333
	ΔΔCт	-0.123333	-0.0433333	0.166667	-0.183333	0.396667	0.436667
	2-ΔΔCт	1.08925	1.03049	0.890899	1.1355	0.759611	0.73884
	average	1.00355			0.877985
	S.D.	0.101883			0.22326
	p-value	0.44
	Summary	ns
	Supplementary Fig. 5d
		WT			bid1
		replicate 1	replicate 2	replicate 3	replicate 1	replicate 2	replicate 3
	Ct-BAG7c	22.48	22.24	22.11	27.22	27.1	27.04
	Ct-PDF2	23.53	23.62	23.28	24.72	25.69	25.75
	ΔCт	-1.05	-1.38	-1.17	2.5	1.41	1.29
	Average	-1.2
	ΔΔCт	0.15	-0.18	0.03	3.7	2.61	2.49
	2-ΔΔCт	0.90125	1.13288	0.97942	0.0769465	0.163799	0.178006
	average	1.00452			0.139584
	S.D.	0.117839			0.0547088
	p-value	<0.001
	Summary	***
	Supplementary Fig. 5e
		WT			bid1
		replicate 1	replicate 2	replicate 3	replicate 1	replicate 2	replicate 3
	Ct-ERO1	20.18	20.09	20.12	23.09	23.2	23.09
	Ct-PDF2	23.64	23.79	23.4	24.9	25.77	25.8
	ΔCт	-3.46	-3.7	-3.28	-1.81	-2.57	-2.71
	Average	-3.48
	ΔΔCт	0.02	-0.22	0.2	1.67	0.91	0.77
	2-ΔΔCт	0.986233	1.16473	0.870551	0.314253	0.532185	0.586417
	average	1.00717			0.477619
	S.D.	0.148205			0.144054
	p-value	0.01
	Summary	*
	Supplementary Fig. 5f
		WT			bid1
		replicate 1	replicate 2	replicate 3	replicate 1	replicate 2	replicate 3
	Ct-IRE1	26.31	26.61	26.53	30.43	28.81	30.27
	Ct-PDF2	23.06	23.06	22.71	26.37	25.59	26.1
	ΔCт	3.25	3.55	3.82	4.06	3.22	4.17
	Average	3.54
	ΔΔCт	-0.29	0.01	0.28	0.52	-0.32	0.63
	2-ΔΔCт	1.22264	0.993092	0.823591	0.697372	1.24833	0.646176
	average	1.01311			0.86396
	S.D.	0.200276			0.333858
	p-value	0.564
	Summary	ns
	Supplementary Fig. 5g
		WT			bid1
		replicate 1	replicate 2	replicate 3	replicate 1	replicate 2	replicate 3
	Ct-bZIP60b	18.23	18.23	18.34	21.53	21.48	22.04
	Ct-PDF2	22	21.98	21.83	25.49	25.33	25.5
	ΔCт	-3.77	-3.75	-3.49	-3.96	-3.85	-3.46
	Average	-3.67
	ΔΔCт	-0.1	-0.08	0.18	-0.29	-0.18	0.21
	2-ΔΔCт	1.07177	1.05702	0.882703	1.22264	1.13288	0.864537
	average	1.00383			1.07335
	S.D.	0.105159			0.186326
	p-value	0.62
	Summary	ns

## Sheet: Supplementary Fig.7
	Supplemental Fig.7c Grey Value				Supplemental Fig.7d Grey Value				Supplemental Fig.7e Grey Value				Supplemental Fig.7f Grey Value				Supplemental Fig.7g Grey Value				Supplemental Fig.7h Grey Value
	Distance_(pixels)	mCherry-HDEL	Rm1021-GFP		Distance_(pixels)	mCherry-HDEL	Rm1021-GFP		Distance_(pixels)	mCherry-HDEL	Rm1021-GFP		Distance_(pixels)	mCherry-HDEL	Rm1021-GFP		Distance_(pixels)	mCherry-HDEL	Rm1021-GFP		Distance_(pixels)	mCherry-HDEL	Rm1021-GFP
	0	28047	1890		0	22394.7	26953.6		0	25551.3	17553.8		0	16516.2	518.439		0	12266.9	37898.4		0	27557	6061.42
	1	28100.7	2037.67		1	23247.5	26769.5		1	27160.8	16435.3		1	16361.3	488		1	12599.5	34504.4		1	27789.7	5425.55
	2	26339.3	1690.33		2	22315.9	26969.1		2	28285	16965		2	15964.4	410.537		2	13477.1	31329.1		2	28259.4	4872.26
	3	28616	1841.33		3	21201.8	26925.7		3	29636	15836.9		3	15840.3	387.122		3	14180.4	28716.2		3	28923.8	4475.87
	4	27659.7	1913.67		4	20864	27253.4		4	30247.4	15591.8		4	16031.4	385.756		4	15003.7	26350.6		4	29710.6	4071.23
	5	27887.7	1589.33		5	21763	27334.4		5	30681.8	15194.1		5	16358.9	337.561		5	15642.2	23609.1		5	30277.4	3645.94
	6	28206.3	1937.33		6	21467.5	27514.1		6	31476.5	14977.1		6	16192.1	300.293		6	17059.2	20977		6	30732	3245.42
	7	28471.3	2235		7	20315.5	27681		7	32878.1	14970.7		7	16430.2	278.829		7	18693.5	17754.9		7	30748.4	2919.23
	8	30245.3	2410.67		8	21004	27799		8	32741.9	14580.1		8	15945.8	274.341		8	20575.9	14941.3		8	31146.9	2729.29
	9	30866.3	2257.33		9	20912.3	27714		9	33536.1	14833.1		9	16441.1	246.049		9	21786.4	12634.1		9	30636.3	2460.9
	10	29739	2292.33		10	20564.9	27710.5		10	33817.1	15720		10	16227.3	213.073		10	23948.4	10780.2		10	30858.1	2229.68
	11	29265.7	2400.67		11	21051.7	27610.1		11	34781.5	15837.5		11	16295.1	242.537		11	26088.8	9485.67		11	30045	2006.71
	12	31983	2464.67		12	21741.9	27784.6		12	34662.3	16710		12	16192.7	243.512		12	27342.1	8933.82		12	28932.9	1895.23
	13	30818.3	2272.33		13	21085.7	27096.3		13	35091.1	16729.5		13	16226.2	248.585		13	29760.5	9139.16		13	28394.9	1622.71
	14	31826.7	2921		14	20714.9	26828.7		14	35267.2	17489.9		14	15994	247.61		14	30907.2	9759.94		14	27847.7	1457.55
	15	30225	3369.67		15	22723.1	26872.6		15	34070.3	17482		15	15912.1	220.488		15	32974.2	10742.6		15	27615.7	1333.68
	16	32257	3707.67		16	21612.9	26695.1		16	34721.2	17429.4		16	15446.3	227.707		16	32695.5	11913.5		16	26759.2	1127.23
	17	31123	4441.33		17	22881.5	26573.2		17	34359.9	17706.3		17	15402.4	271.22		17	33697.2	13362.8		17	26712.5	974.452
	18	32888.3	5404		18	23130.1	25792.2		18	34000	18975.5		18	15464.6	263.024		18	32980.9	14752.8		18	26574.9	780.387
	19	30875	7265.33		19	24000.7	25555.8		19	33065.7	19028.3		19	15237.9	262.829		19	32708.7	16515.4		19	26263.1	648.258
	20	33741.3	9111.33		20	23646.4	24865.9		20	33395	19148.5		20	15160.4	285.268		20	31407	18885.3		20	25935.7	478.968
	21	34501.3	11893.3		21	25046	24295.3		21	31276.8	19349.8		21	15027.8	308.683		21	29891.8	21493		21	25210.4	429.419
	22	34953.7	15705.3		22	25390.8	23591.8		22	30791.8	20205.7		22	14947.8	321.171		22	28944.9	24795.3		22	24479.4	322.065
	23	32172.7	19618.3		23	25759.5	23431.8		23	31408.2	20430.9		23	15136.1	347.317		23	27028.3	26939.3		23	24224.2	289.032
	24	31836.7	23067		24	27236.2	22547.4		24	30554.4	21451.7		24	14859.5	369.951		24	26874.8	29111.5		24	23185	218.839
	25	31583	25971.3		25	27352.7	22320.4		25	30553.2	21428		25	15138.9	401.171		25	25803.7	30851.4		25	23386.1	173.419
	26	31853.7	29122		26	27867.3	21499.1		26	29549.5	21272		26	15205.9	401.951		26	25099.9	32394.7		26	22666.1	123.871
	27	32198	31775.7		27	28075	21014.1		27	28857.3	22027.9		27	15232.2	441.171		27	25282	33735.5		27	22582	45.419
	28	31884.3	34096.7		28	28962	20915.5		28	28827.9	21504.5		28	14867.1	457.171		28	24917.7	34739.9		28	22330.9	20.645
	29	32428.7	35507		29	29166.2	20774.7		29	28199	22981.8		29	14648.1	507.512		29	25094.3	35482.8		29	22749.2	12.387
	30	31777	37761.7		30	29113.9	21003		30	26558.1	22967.4		30	14907.3	528		30	25919.3	36244.4		30	23141.4	0
	31	33478.7	39147.3		31	30274.7	20845		31	26637.6	23789.5		31	14720	636.488		31	26568.9	37520.3		31	23784	0
	32	34021.7	40512.7		32	29817.4	21281.4		32	27345	23728.5		32	14474.1	644.878		32	27634.4	38784.3		32	24031.4	0
	33	34192	41596.7		33	30175.8	21779.1		33	26849.3	24527.4		33	14433	717.463		33	28542.7	40310.7		33	24810	0
	34	31449.7	42632.3		34	30528.7	21927		34	25117.2	24704.5		34	14117	751.219		34	29317.8	41146.1		34	24758.8	0
	35	31976.3	44589		35	29600.7	22499.6		35	25767.3	24606.2		35	14228.3	872.781		35	30334.5	41621.7		35	24558.7	0
	36	32006.3	45368.7		36	29776.6	22671.2		36	25241.6	23793.2		36	14273.6	963.317		36	30416.8	41999.9		36	23992.1	0
	37	32704.3	47453.7		37	29659.2	23249.1		37	24200.9	24893.5		37	14375.8	1108.29		37	31499.5	41500.4		37	23444.8	0
	38	32173	48111.7		38	29255.6	23358.9		38	24976.7	24273.3		38	14270.1	1263.81		38	30846.9	40838.5		38	22868.5	0
	39	31558	49374.7		39	30389.2	23847.1		39	24776.1	23947.2		39	14486.5	1475.32		39	30597.1	39511.4		39	22292	0
	40	32229.3	49807.7		40	29935.6	24170.3		40	24392.8	23925.1		40	14531	1684.68		40	29510.9	38056.9		40	21770.8	0
	41	32558.7	50289.7		41	29723.5	24551.8		41	25729.6	24366.7		41	14185.5	2029.66		41	28995.4	36659.7		41	20996	0
	42	34970.3	50895		42	30008.3	24789.7		42	24142.3	25062.3		42	15135.4	2380.1		42	27981.4	34930.3		42	20470.3	0
	43	33642.7	50921.7		43	29652.4	24516.6		43	23530.9	24471.8		43	15096.5	2652.49		43	29034.4	32924.9		43	19522.9	0
	44	32653.7	51449.3		44	29515.1	24819.5		44	24211.6	24468.3		44	15177.3	3053.27		44	29367.7	31350		44	18769.5	0
	45	35404.3	51831.7		45	28833.4	25110.2		45	23340.2	23557.2		45	15192.9	3695.02		45	29054.3	30428.4		45	18312.6	0
	46	33484.3	51511.7		46	28597.7	25114.7		46	23175.8	23281.4		46	15019.7	4227.9		46	28520.7	29938.2		46	18215.8	12.387
	47	33663	52415		47	28098.7	25773.4		47	24357.6	23828.5		47	15596.1	4899.12		47	28618.8	29012.5		47	17671.8	41.29
	48	34090.7	51680		48	26876	25723.4		48	23317.2	23812.8		48	15257.9	5585.95		48	27481.6	27385.2		48	16878.1	115.613
	49	33091.3	52698		49	27357	25734.2		49	22956.7	23232.9		49	15006.7	6208		49	27700.7	25251.1		49	16340.9	210.581
	50	33944.7	53141.7		50	26196.1	25859.3		50	22788.5	22637		50	15043.9	6825.56		50	27957.2	23193.5		50	15976.1	355.097
	51	34948.3	53043.7		51	26363.2	25760.6		51	24024.6	22938.9		51	15037.3	7381.85		51	28349.3	21567.2		51	15262.8	553.29
	52	34096.7	53820.3		52	26839	25947.6		52	24019.2	22624.1		52	15092.2	8034.1		52	28682.1	20280.2		52	14882.6	722.581
	53	33155.7	54019		53	26991	26453.3		53	23972.7	22301		53	14917.5	8624.74		53	29095.2	18900.7		53	14535.6	945.548
	54	31619.7	53717.3		54	26783.8	26598.4		54	23815.8	22632.3		54	15213.6	9116.23		54	29609.4	17805.5		54	14084.9	1019.87
	55	33458.3	54422.3		55	26273.3	27401		55	23722.9	22801.2		55	15081.8	9844.54		55	30285	16482.4		55	13763.8	1308.9
	56	32679	54162.3		56	27405	27856.6		56	23764.9	23074.5		56	15125.7	10719.6		56	30394.2	15370.3		56	13701.9	1465.81
	57	34013	54693		57	26912.4	28610.6		57	23671.4	22122.5		57	15398	11677.8		57	30518.6	14727.5		57	13806.8	1701.16
	58	33722.7	54836.3		58	28405.2	29448.1		58	24108.8	22893.8		58	14953.6	12591		58	31039	14572.5		58	13813.4	1742.45
	59	33644.3	54728.7		59	27597.9	29954.9		59	23747	23052.8		59	14894.1	13221.6		59	31068.7	15304.1		59	13539.3	1837.42
	60	33671.7	54451.7		60	28576.6	30950.8		60	24526.3	22957.6		60	15179.3	13925.4		60	31992.4	17016.3		60	13807.1	1874.58
	61	33995.7	55386.7		61	28392.7	31622.2		61	23745.2	24484.5		61	15070.9	14321.3		61	32004.3	19298.1		61	14280.3	1858.07
	62	33005	55755.3		62	28764	32309.7		62	24378.8	24449.4		62	15147.3	14755.5		62	32091.1	21207.9		62	14589.2	1808.52
	63	31581.7	55024.7		63	28447.6	32726.1		63	23581.7	24749.9		63	14930.4	15248.3		63	32681.9	23236.9		63	14850.7	1907.61
	64	34265	55758.7		64	28293.6	32603.6		64	24018.1	24018.9		64	14669.7	15422		64	33440.7	24484.3		64	14575.2	1734.19
	65	32825.3	55142.7		65	29135.3	32641.9		65	23849.7	25485		65	14981.7	15681.3		65	32918.5	25556.6		65	14337.6	1531.87
	66	32859.7	55341.7		66	29196.2	32570		66	24099.1	25007.9		66	15141.6	15758.4		66	33776.5	25871.1		66	14344.2	1383.23
	67	34724.3	55768		67	28881.4	32358.7		67	24358.1	26425.9		67	14560.1	15901		67	34922.9	25679.9		67	13764	1160.26
	68	32539.7	55170		68	29353.6	31905.2		68	23299	25182.1		68	14495.2	15860		68	34924.4	24810.7		68	13171.3	962.065
	69	34548.7	55125.7		69	28722	31790.2		69	25239.1	25968.7		69	14630.4	15812.2		69	35064.1	23553.4		69	12844.5	763.871
	70	33446.7	55186		70	29867.1	31328.1		70	25279.6	25056.7		70	15106.2	15654.4		70	34607.4	21630.3		70	12615.5	549.161
	71	35064	55467.7		71	29619	31313.2		71	25554.4	25626.7		71	15030	15622.8		71	34681.2	19202.1		71	12274.7	342.71
	72	36828.7	54896.3		72	29175.1	30940.4		72	27000.9	25687		72	14804.9	15421.6		72	34179.5	16538		72	12427.5	210.581
	73	36152	54528.7		73	30588.8	30544.9		73	27322.3	24786.2		73	15125.7	15034.1		73	33240.2	14264.9		73	12258.7	82.581
	74	35903.3	54949.3		74	29580.5	30119.6		74	28499.3	24969.6		74	14989.7	14479.8		74	32284.8	11920.2		74	12068.1	28.903
	75	35407.3	53400.3		75	31442.8	29767.4		75	29166.7	24785.1		75	15205.5	14021.8		75	31212.7	10175		75	12020.9	12.387
	76	35728.7	52260		76	31692.1	29173.2		76	31337.2	24350.9		76	15206	13554.2		76	29484.4	9080.64		76	12147.1	0
	77	34351.7	51661.3		77	31498.7	28547.6		77	33435.6	23532.5		77	15401.5	13023		77	29363.7	8360.93		77	12045.2	0
	78	38065.3	48937.3		78	32478.4	28016.8		78	33503.9	23746.6		78	15568.6	12409.6		78	28254.6	8250.98		78	12362.2	0
	79	36837.7	46492.3		79	32910.8	27462.3		79	34338.6	24225.4		79	16012.3	11730.2		79	27930.2	8301.58		79	12272.4	12.387
	80	35514.3	45503.3		80	33532.2	26979.2		80	34920.6	21994.3		80	15865.9	11013.9		80	26831.9	8192.78		80	12248.2	4.129
	81	35237.3	42277		81	33384.1	26768.4		81	35336.8	22977.1		81	16232.9	10475		81	26682.3	8103.47		81	12336.6	41.29
	82	35587	40221.7		82	33569.7	26710.6		82	35327.6	22284.8		82	16278.7	9907.78		82	25336.7	8102.6		82	12113.5	33.032
	83	35097	37347.3		83	32809.1	26714.3		83	35367.4	21989.5		83	16393.8	9436.17		83	25236.9	8100.56		83	12026.6	70.194
	84	38090.7	35124		84	32415.7	27306.8		84	35476.9	21110.1		84	16351.8	9137.24		84	24503.6	8394.09		84	12346	123.871
	85	35419.3	31919.3		85	31501.6	27480.1		85	34504.6	21032.3		85	16314.7	8701.55		85	23634.7	8876.69		85	11589.9	177.548
	86	35991	29980.3		86	30417.1	27515.5		86	33855.2	21056.1		86	16341.1	8503.32		86	23594.9	9582.13		86	11533.5	309.677
	87	37408.7	27145		87	29757.1	27786		87	34540.2	20808		87	16760.3	8346.83		87	22733.9	10433		87	11295.6	553.29
	88	35408	24532.7		88	28742.5	27823		88	31828.9	21759.2		88	16599.4	8132.84		88	22402	10961.6		88	11233.5	763.871
	89	34304.7	21446.3		89	27941.8	28029.2		89	32490.6	20925.5		89	16801.9	8035.45		89	20634.5	11303.7		89	11257.3	1123.1
	90	36922.7	19624.7		90	26299.6	27986.6		90	31362.7	22114.8		90	16768.2	8178.26		90	20150.7	11290.1		90	10963.8	1469.93
	91	36791.3	16966.7		91	25228.8	27614.4		91	31719.2	22117.9		91	16646.3	8119.94		91	19738	11342.7		91	10646.2	1957.16
	92	37516.7	15932		92	24547.8	27381.9		92	29747.1	22500.3		92	16800.7	8376.67		92	18830.3	10958.4		92	10636	2258.58
	93	37047.3	13324.7		93	23988.7	27411.7		93	29526.4	21962.8		93	16563	8685.35		93	18028.3	10681.5		93	10464.3	2485.68
	94	37206	11390		94	24251.1	26869.1		94	28635.5	23178.6		94	16508	9020.74		94	18411.3	10173.3		94	10578.4	2758.19
	95	38632	9665.33		95	23748.4	26557.5		95	28461.8	22463.1		95	16037.4	9820.73		95	18593.4	9631.02		95	10176.6	2956.39
	96	35768	7875		96	24377	26400.1		96	28054.8	23254.8		96	16127.4	10535.8		96	18104.8	9282.56		96	10314.4	3129.81
	97	36888.7	6531.67		97	22766	25982		97	27814.2	23927.6		97	16497	11471.6		97	18456.5	8827.58		97	10403.1	3100.9
	98	37305.7	5638.33		98	22989.8	25574.1		98	26232.9	23048.3		98	15912.4	12076.5		98	17720.9	8671.07		98	9996.55	3125.68
	99	36799	4734		99	22744.3	25291.2		99	24676.6	23883.9		99	15830.6	12687.8		99	17815.9	8839.51		99	10386.1	3162.84
	100	37087	3388.33		100	24826.5	25158.9		100	24197.3	23661.5		100	15971.4	13089.2		100	17676.4	9399.22		100	10718.5	3228.9
	101	39343.7	3163.67		101	25379.9	24876.3		101	25772.9	23676.5		101	15276.8	13146		101	17623.6	9951.69		101	10527.3	3315.61
	102	38093	2679.67		102	24801.8	25261.8		102	23494.9	23910.4		102	15353	13031		102	17638.7	10692.9		102	10962.5	3286.71
	103	37860.3	2446		103	25710.3	25513.3		103	23284.1	22933		103	15335.1	12723.3		103	17708.9	11098		103	10924.7	3249.55
	104	37355.7	2580.33		104	28136.7	25551.2		104	21308.3	22292.7		104	14901.8	12304.8		104	17420.9	11330.7		104	10851.4	3365.16
	105	35233.7	2595.67		105	28722.2	25949.4		105	20567.4	22501.1		105	15429.8	11991.4		105	17723.7	11205.7		105	10850.3	3340.39
	106	36757.7	1780.33		106	29878.2	26235.1		106	20725.5	23666.2		106	15271.6	11565.1		106	17578.7	10596.8		106	10683	3274.32
	107	36931.3	2132		107	29172.8	25905.6		107	19732.6	22738.6		107	15148.4	11326		107	17496.6	9961.18		107	10416.1	3241.29
	108	36798.7	1996		108	31740.1	26049.1		108	18979.3	23312.2		108	15310.4	11122.5		108	18203.3	9300.55		108	10504	3307.36
	109	38343.3	1709		109	33092.9	25912.5		109	18921.9	22527.8		109	15517.9	11155.1		109	17484.4	8648.62		109	10297	3323.87
	110	38188.7	1814.67		110	33334	25779.8		110	18307.3	21943.7		110	15897.4	11865		110	17801.8	8149.13		110	10024.1	3336.26
	111	36870	1647.33		111	34097.4	25305.4		111	18386.2	21828.3		111	15872.3	12645.3		111	17946.7	7716.55		111	9619.1	3381.68
	112	36591	1687		112	34817.9	24939.3		112	18965.4	21247		112	16260	13198.4		112	18206.3	7473.93		112	9644.48	3389.94
	113	37306.3	1157		113	35053.5	24348.8		113	18211	21635.5		113	15825.4	13781.6		113	18551.8	7339.25		113	9824.03	3497.29
	114	38212.3	1681.67		114	34620.8	23701.8		114	19930.2	20732.2		114	16462.9	14331.3		114	18648.3	7281.65		114	9608.55	3654.19
	115	38327.7	1556.67		115	33902.2	23318.5		115	20016	20778		115	16482.4	15245.2		115	18230.5	7238.04		115	9771.58	3736.77
	116	36929.7	1553.33		116	34529.6	22328.2		116	20545.2	20114		116	16387.9	16084.6		116	18299.5	7120.51		116	9920.58	3877.16
	117	36886.7	1566.67		117	32659.2	21639.4		117	20532	19237.9		117	16849.6	17203.6		117	18821.8	6831.93		117	10028.4	4005.16
	118	37153.3	1563		118	33389.6	20791.5		118	21636.7	19582.4		118	16719.9	18108.2		118	19031.5	6412.45		118	10081.2	4108.39
	119	39021.7	1623.33		119	31202.2	20325		119	23332	18949.6		119	17175.6	18806.8		119	19215.6	5829.53		119	10175.6	4240.52
	120	36330	1588		120	30402.5	19413.7		120	23019.4	18971.9		120	17311	19341.2		120	19722.9	5134.55		120	9933.16	4331.35
	121	37373.3	1677		121	30283.9	19109.7		121	23849.2	18165.8		121	17868.6	19502.5		121	19655.9	4214.4		121	9970.16	4434.58
	122	37271.7	1650.33		122	30158.2	18465		122	23463.1	18189.3		122	17758.8	19920.7		122	20083	3484.8		122	9640.26	4649.29
	123	36319.7	1695		123	28848.8	18389.1		123	24155.1	17861		123	18098.1	19894		123	19896.8	2648.15		123	9897.48	4785.55
	124	39263	1272.33		124	27495.9	17972.2		124	23625.7	17318.1		124	18215.2	19962.6		124	20357	2141.96		124	9683.06	4983.74
	125	37934.3	1402		125	27704.7	17881.6		125	24116.4	18043.9		125	18473.3	19861		125	20546.9	1597.09		125	9593.03	5210.84
	126	36292.7	1565.33		126	26563.4	17778.3		126	24140.2	17052.6		126	19575.1	19279.3		126	20196.3	1344.58		126	9311.16	5239.74
	127	36014.7	1264		127	26432.6	17442.2		127	23384.4	17114.9		127	19349.3	18945.7		127	20379.9	1069.67		127	9264.42	5318.19
	128	37661.7	1187.33		128	25334.3	17603.8		128	24101.2	15985.4		128	19377.3	18743.3		128	19948.6	933.527		128	8915.13	5136.52
	129	37306.7	1470.33		129	24614.8	17257.2		129	23496.3	16432.2		129	20265.7	18984.7		129	20293.8	950.691		129	9300.06	4950.71
	130	37695.3	1365.67		130	22787.8	17342.6		130	23053.8	16887.9		130	20505	19972.2		130	20673.8	849.455		130	9244.39	4764.9
	131	39004.7	1189		131	23219.8	17083.7		131	23087.1	17582.6		131	20719.5	20910.5		131	20274.6	882.618		131	9155.32	4649.29
	132	37699.7	1285.33		132	22807.7	17322.7		132	22391.7	17382.2		132	21887.1	21917.9		132	20113.5	807.273		132	8728.16	4513.03
	133	37627.7	1408.67		133	22247.2	17341.6		133	22112	18092.4		133	21533.2	22953.6		133	19951.7	825.309		133	8591.84	4508.9
	134	37461.3	1580.67		134	22561.4	17482.3		134	22399.6	17855		134	21929.4	24492.1		134	20887.9	821.527		134	8730.35	4463.48
	135	38795	1433		135	21881.8	17655.1		135	21102.7	18011.9		135	22078	25954.8		135	20735	829.091		135	8507.97	4492.39
	136	37477.7	1268.33		136	22095.4	17723.4		136	21813.1	17893.3		136	22327.8	27163.1		136	20480.2	875.345		136	8627.77	4335.48
	137	37003.7	1519.33		137	20397.8	18260.9		137	21906.6	17777.5		137	22891.2	28106.7		137	19966.5	868.364		137	8705.19	4277.68
	138	36990.3	1076.33		138	22346.8	18549.4		138	21179.6	17236.2		138	22881.7	29271.1		138	19999.1	890.182		138	9047.29	4013.42
	139	36602	1374.67		139	22834.2	18643.5		139	22077.3	18790		139	23308.9	30474.5		139	20413.6	972.218		139	8675.55	3802.84
	140	36161.3	1002.33		140	22710.5	19263.7		140	21256.4	18631.1		140	23023.1	30690.6		140	20499.1	985.018		140	8650.81	3579.87
	141	38505	1271.33		141	22270.3	19924.9		141	21738	18756.9		141	23215.5	30555		141	20415.5	972.509		141	8603.35	3154.58
	142	38056	989.667		142	22909.6	20302.6		142	22135.4	19317.6		142	23567.9	30528.1		142	19974.1	1011.2		142	8709.55	3034.84
	143	38692.7	982.333		143	23654.4	20817.1		143	22681.6	18329.9		143	23677.2	30443.8		143	20877.1	1042.33		143	8680.94	2816
	144	38331.3	1139		144	23778.5	21128.5		144	22798.8	19548.3		144	23807	30195.2		144	20425.1	1124.94		144	8458.45	2543.48
	145	37287	1211.33		145	23282.9	21466.5		145	24096.4	18424.5		145	23930.8	29914.8		145	19979	1100.8		145	8398.06	2324.64
	146	38405	994.333		146	23821.6	21560		146	23642.6	18351.6		146	23621.6	29647.1		146	20571.5	1061.24		146	8585.03	2122.32
	147	38119.7	1200.33		147	25551.4	22001.5		147	24543.8	18334.5		147	23406.6	28762.6		147	20098.3	1014.11		147	8368.87	2027.36
	148	36074.3	1149.33		148	24595.5	22160.9		148	23511.8	18096.5		148	22871.5	27876		148	19746.5	1018.76		148	8621.26	1853.93
	149	38887	1054.33		149	24597.4	22430.6		149	23584.1	18769.2		149	22748.6	27000.9		149	20584.9	990.836		149	8789.06	1738.32
	150	39825.7	1084.67		150	25780	22538.2		150	23220.6	18409.9		150	22959.1	26027.5		150	20456.9	1009.46		150	8708.74	1606.19
	151	37334.3	1479.67		151	26315.8	22321.2		151	23597	19587.7		151	22615	24986.9		151	19656.1	975.418		151	9276.94	1441.03
	152	36947.3	1499.33		152	26770.1	22459		152	22829.4	19444.6		152	22648.9	24220.9		152	20250.9	946.618		152	9102.68	1420.39
	153	37334.7	989		153	26349.2	22068.9		153	22826.9	20300.3		153	22600.3	23268.9		153	20416.1	957.673		153	9433.71	1337.81
	154	37794.3	1271		154	28973.7	21663.8		154	21562.7	21056.7		154	22896.6	22825.2		154	19975.7	973.382		154	9884.74	1263.48
	155	37236.3	1272		155	27961.7	21469.4		155	21105.6	21704.3		155	22888.8	22311.7		155	20569.9	1072.87		155	10003.7	1325.42
	156	38428	1173		156	28292.1	21220		156	21684.8	22653.9		156	22413	22656.3		156	20429.9	1050.18		156	10266	1234.58
	157	38235	1398		157	27644.6	20680.1		157	21923.6	23589.9		157	22333.4	23174.1		157	20129	1025.74		157	10831	1135.48
	158	35546	1147.33		158	28900.7	20299.4		158	20276.6	24130.2		158	22470.1	23704.9		158	20667.2	1029.53		158	10756.2	1065.29
	159	38499	1406.33		159	29464	19913.8		159	22075.8	24704.9		159	22527.7	24284.9		159	19799.2	1027.49		159	10724	1127.23
	160	37465	1288.33		160	29550.3	19585.2		160	21552.4	24921.1		160	22124	24888.4		160	19760	1082.76		160	11086.8	1238.71
	161	38044	1728.67		161	29636	19343.9		161	19715.8	26175.8		161	22258.6	25461.3		161	20010.3	1092.07		161	10459.5	1321.29
	162	38062.7	1425.67		162	30006.2	19660.8		162	21493.7	26216.4		162	22160.5	25809.6		162	20414.3	1031.27		162	10526.6	1461.68
	163	37755.3	1491		163	29351.2	19586.5		163	20794.1	27982.3		163	22270.7	26244.7		163	20175.6	1064.15		163	9841.58	1622.71
	164	37942	1315		164	29243.8	19601.3		164	21299.4	27328		164	21746.3	26623.2		164	20355.4	1059.2		164	9713.84	1986.07
	165	37829	1516.33		165	29191.5	20241.8		165	21972.1	27769.6		165	22307.6	26645.5		165	20317.1	1030.4		165	9462.03	2068.64
	166	35999	2006.67		166	29287	20460.4		166	21009.8	28574.4		166	22470.2	26607.4		166	20226.1	1113.02		166	9138.45	2337.03
	167	36316.7	1280.33		167	28772.8	20830.8		167	20849.5	28771.5		167	22451.1	26275.3		167	19994.4	1133.09		167	8805.9	2683.87
	168	37653.3	1325.33		168	28206.6	21706.8		168	20722.8	30006.5		168	22761.4	26027.7		168	20673.4	1077.53		168	8675.58	2828.39
	169	38940.7	1607.67		169	27285.3	21947.2		169	21542.6	29968.4		169	22451.6	25929.8		169	20427.9	1166.55		169	8377.58	3200
	170	38641.3	1496.33		170	27101.5	22374.6		170	21317.3	29843.9		170	22403.1	25555.5		170	20325.5	1114.47		170	7946.26	3534.45
	171	36543.3	1547.33		171	27868.3	22747.1		171	21123.6	29674.5		171	22510.3	25330		171	20591.7	1079.85		171	7881.48	3910.19
	172	38249.3	1228.33		172	26391.5	23798.3		172	20156.8	29089.3		172	22340.7	25106.2		172	20645.4	1099.93		172	7647.48	4422.19
	173	37497	1261.67		173	25888.2	24229		173	21826.5	28649.1		173	22378	25305.8		173	20623.1	1064.44		173	7834.94	4975.48
	174	37428.7	1250		174	26053	24936.6		174	21073.2	29598.6		174	22068.2	25187.9		174	20962.7	1142.98		174	7732.29	5718.71
	175	36717	1301.67		175	26659.3	25904.5		175	21634.1	29001		175	21782.9	25428.5		175	20346.1	1132.8		175	7924.71	6701.42
	176	37361	1528.33		176	26478.8	26650.5		176	21172.7	29121		176	22180.7	25459.4		176	20967.9	1156.94		176	7816.13	7675.87
	177	37214.7	1360.33		177	26594.4	27726.6		177	22444.4	28534.2		177	21527.2	25300.4		177	20642	1104.87		177	8062.94	8633.81
	178	35949.7	1161		178	25590.3	28031.6		178	22345	27909.2		178	21337.5	25288.2		178	21200.6	1168.87		178	8213.16	9480.26
	179	38441.3	1335.67		179	26486.6	29155.3		179	22778.8	27846.8		179	21318.9	24317.1		179	21340.6	1205.24		179	8297.55	10182.2
	180	37414.7	992.333		180	25822.4	29359.8		180	23786.5	26674.2		180	20960.6	22999.8		180	20758	1231.71		180	8442.1	10541.4
	181	36799.7	1208.67		181	25555.3	29918.8		181	23172.8	26910		181	21081.8	21364.7		181	21428	1203.78		181	8219.55	10842.8
	182	38615.7	1408.33		182	24711.5	30410		182	23718.2	25287.8		182	20901.8	19970.8		182	21765.8	1213.09		182	8333.03	10661.2
	183	36078.7	1187.33		183	25689.4	29671.3		183	24490.1	24640.9		183	21058.8	18695.3		183	21190.8	1248		183	8327.94	10524.9
	184	37164.7	1403		184	24544.5	29926.5		184	25171.7	23990.7		184	21149.2	17766.1		184	20798.2	1153.16		184	8382.68	9818.84
	185	38636	1633		185	23953.1	30454.9		185	24565.6	23119.2		185	20442.3	16806.7		185	20834.4	1227.35		185	8201.61	9054.97
	186	36739.7	1583.67		186	22274.5	30270.7		186	26018.5	22935.6		186	20331.8	16238.5		186	21218.7	1227.06		186	8255.84	8282.84
	187	37872	1452		187	21878.1	29681.7		187	24843.5	21983.8		187	20263.4	15545.6		187	21689	1191.85		187	8580.32	7506.58
	188	36240.7	1356		188	21639.5	29687.5		188	24509.9	20835.2		188	19986.2	14884.2		188	21404.5	1183.71		188	8508.58	6808.77
	189	36060	1281		189	22014.3	29730.6		189	23896.2	20623.1		189	19878	14012.4		189	20972.9	1189.82		189	8964.71	6346.32
	190	37513.3	1408.33		190	20836.1	28593.9		190	24540.6	19447.2		190	19378.8	13070		190	20958.3	1127.27		190	8946.1	5714.58
	191	39217.3	1251.67		191	20993.7	28096.5		191	23877.1	19241		191	19136.1	12071		191	21195.2	1088.29		191	8478.48	5248
	192	37908.3	1556.67		192	20854.1	27773.9		192	23718.5	18658		192	19597.7	11248.6		192	21347.2	1102.55		192	8586.9	4876.39
	193	38221.3	1594.67		193	20784.3	26876		193	24153.4	17651		193	19444.8	10568		193	21214.9	1061.53		193	8893.06	4682.32
	194	35861.7	1322		194	20822.3	25778.7		194	22608	18944.7		194	19501.7	10164.5		194	21233.4	1089.16		194	8965.26	4513.03
	195	36825.3	1283.67		195	21173.6	24931		195	22063.4	18033.5		195	19516.9	9807.61		195	21578.6	1127.85		195	8959.06	4285.94
	196	38880.3	1396.67		196	21140.8	23696.6		196	22233.2	18514.3		196	19337.1	10083.9		196	21300.2	1031.56		196	9025	4050.58
	197	36806.7	1324.33		197	22319.6	23180.9		197	21671.1	18218.4		197	19543.1	10127		197	20464.1	1005.67		197	9215.71	3947.36
	198	37789	1617.33		198	21589.9	22400.9		198	20858.6	18000.7		198	19522.2	10410		198	21207.6	1010.91		198	9335.74	3827.61
	199	37885	1185		199	22729.2	21943.9		199	20873.8	18015.4		199	19560.3	10924.1		199	21562.3	988.509		199	9503.23	4067.1
	200	38154	1218		200	23994.4	21569		200	20355.4	17324.3		200	19336.7	11718.6		200	21297.1	969.018		200	9569.03	3992.77
	201	37010.3	1482.67		201	25582.8	21395.6		201	19018.5	18582.3		201	20215.9	12521.8		201	22027.3	958.545		201	9682.48	4244.65
	202	36465.3	1318.33		202	25468.1	20789.2		202	18987.7	18360.8		202	19817.7	13549.3		202	21442.7	996.655		202	10357.6	4533.68
	203	36570	962.667		203	26795.8	20564.8		203	18505.2	19225.8		203	19694.2	14897.4		203	21232.2	994.909		203	10507.4	4971.35
	204	37104.7	1442.67		204	28174.6	20431.9		204	18694.6	18348.8		204	19768.2	16129		204	21156	944.873		204	11210.7	5751.74
	205	37297.3	1427.67		205	28955.2	20259.9		205	17969.7	18704.2		205	19861.1	17850.9		205	21311.6	1030.98		205	11163.1	7238.16
	206	34625.3	1147.67		206	29387.9	20144.3		206	17604	19532.6		206	19398.5	19915.9		206	20870.5	977.745		206	11856.3	9649.44
	207	35169	1164		207	28801.4	20071.9		207	17261	18512.2		207	19841.1	22608.7		207	21405.4	1000.44		207	12274.5	12601.7
	208	36537	1462.67		208	29901.4	19883.9		208	17895	19800.6		208	19576.3	25896.4		208	21008.9	955.927		208	13127.9	14492.7
	209	32805.3	1282.33		209	29463.7	19986.1		209	17635.2	19694.3		209	19743.4	29424.1		209	21439.7	1014.4		209	13625.9	15995.7
	210	36863.7	1210		210	29860.1	19722.4		210	17120.1	19608.2		210	19770	31684.4		210	22195.1	1090.91		210	14190.5	17444.9
	211	38320	1432.33		211	29721.7	19357.4		211	16896	19889.5		211	19546.5	33427.2		211	21915.9	1136.29		211	14390	18386.3
	212	35193.7	1211.67		212	29150.9	19030.6		212	17747	20269.9		212	19348.9	34789.9		212	21755.8	1134.84		212	15303.4	19113
	213	36571.3	1272.67		213	28979.6	19057.5		213	16747.2	21344.6		213	18908.4	35828.5		213	21976.5	1222.11		213	16184.3	19831.5
	214	36068	1476		214	28381.8	18848.9		214	17038	19677.3		214	19128	36494.3		214	21293.7	1282.33		214	17064.1	20504.5
	215	37089	1271.33		215	28307.9	18477.7		215	16366	19799.9		215	18571.7	37166.5		215	21363.4	1375.13		215	17844.5	20867.9
	216	37825	1377		216	27977.4	18242.9		216	18471.6	19405.8		216	18265.8	37621.1		216	21461.1	1584		216	18848.2	21210.6
	217	34575	1273		217	27014.1	18168.4		217	17645.8	20115.4		217	18293.3	38547.7		217	21179.9	1764.07		217	20241.8	21474.8
	218	35278.7	1298.67		218	27644.6	17890.7		218	17947.5	20315.3		218	18312.8	39553.2		218	21038.8	2074.18		218	21747.6	21334.4
	219	37070.3	1426		219	26415.7	17680.4		219	18081	20232.5		219	18189.4	40738.5		219	20524.4	2616.73		219	23967.2	21351
	220	34251	1376.67		220	26077.2	17017.6		220	19619.6	20493.5		220	18007.6	41385.4		220	20654.5	3086.55		220	26250.6	21049.5
	221	37023	1400		221	25400.5	17048.5		221	18963.8	20678.9		221	17904	41511.8		221	19288	3739.34		221	28124.7	20735.7
	222	36372.3	1248.67		222	25006.4	16859.1		222	19160.3	20148.9		222	17902.1	41472		222	19921.4	4813.09		222	30285.5	20463.2
	223	36303.7	1265.33		223	24533.8	16895.1		223	20426.2	20647.4		223	18063	41532.5		223	18837.8	6135.85		223	32375.8	19996.6
	224	34516.3	1353		224	24525	16612.4		224	19997.8	21097.2		224	18527.3	41429.7		224	17694.7	8013.67		224	34040	19583.8
	225	36041.7	1210.67		225	23824.6	16810.5		225	19568.7	21332.9		225	18775.6	41613.6		225	17351	10237.1		225	35946.5	18770.4
	226	35815.7	1299.33		226	24037	16603.7		226	21090.1	20976.2		226	18876.4	41506.7		226	15913.3	12595.1		226	36843.9	17606
	227	34873.7	1540.67		227	24290.3	16566.6		227	20886.2	21188.9		227	19123.6	41497.2		227	15347.4	14749.2		227	38384.3	14827.2
	228	34755.3	1303		228	23064.5	16357.6		228	20074.2	20656		228	19086.6	41326.4		228	15198.5	16666.2		228	38962.9	12023.6
	229	33868.3	1086		229	23440.3	16593.8		229	20011.9	21274.3		229	19432.6	41271.4		229	14240.7	17799.9		229	40299.7	10202.8
	230	32043.7	1426		230	24702.6	16844.3		230	20999.3	20999.9		230	19779.2	41184		230	14297.6	18362.2		230	40776.7	8798.97
	231	35406.3	1167		231	24508	16746.4		231	19029.1	21113.9		231	20045.6	41013.3		231	14113.8	18446.3		231	41706.7	7878.19
	232	33392.7	1317		232	24955.7	16640.5		232	19762.5	20946.2		232	20239.8	41019.9		232	13204	17730.1		232	41737.8	7085.42
	233	34106	1223.33		233	24261	16995		233	18264.3	21060.3		233	20435	40939.7		233	13538.8	17177.3		233	42626.5	6697.29
	234	33674	1353		234	24641.1	16948.5		234	18820.3	21151.4		234	20309	40821.8		234	13400.4	16287.7		234	43528.3	6585.81
	235	36171	1252.67		235	24682.3	17067.4		235	19014	20700.5		235	20385	40531.9		235	13218.8	15838		235	44036.2	6507.35
	236	33392.7	1669.33		236	24940.9	17474		236	18672.1	20736.4		236	20916.2	40078.1		236	13333.8	15542.7		236	44828.4	6668.39
	237	33807.7	1344.67		237	24809.4	17765.3		237	18831.6	21148.7		237	20287.5	39417.6		237	13471.2	15716.1		237	45249.8	6953.29
	238	32441.3	1810		238	24711.8	18224.1		238	20199.6	21050.5		238	20408.6	38392.8		238	12875.9	15918.5		238	45400.4	7539.61
	239	33073	1703.67		239	24816.8	18260.9		239	19783.4	20898.2		239	19892.8	37315.9		239	13314.4	16621.9		239	46136.1	8377.81
	240	33396	1736		240	22937.6	19059.2		240	20860.3	22043.2		240	19301.3	36007.1		240	13095	17309.4		240	46415.9	9356.39
	241	32847.3	1586.33		241	23329.7	19488.3		241	20720.8	21935		241	18974.4	34669.2		241	13285.1	17886.2		241	47009.9	11734.7
	242	33081.3	1624.33		242	22627.4	19892.5		242	20831.1	22604.6		242	18889.1	33326.9		242	13438.3	18629.5		242	47140.4	14922.2
	243	32051.3	1553		243	22521.6	19851.3		243	20278.9	22998.4		243	18317.7	31862.4		243	13568.4	19139.8		243	47613.1	20467.4
	244	33583.7	1749.67		244	21836.7	20210.3		244	21129	22649		244	17887.6	30244.6		244	13324.2	19543		244	47681.6	24604.6
	245	33477.3	1733.33		245	21284.6	20236		245	21321	23672.5		245	17845.9	26637.6		245	13310	19400.4		245	47257.4	27168.7
	246	32864	2081.33		246	21531.6	20077.6		246	20179.9	24312.5		246	17170.2	21872.6		246	13642.4	19393.7		246	46449	29113.5
	247	34233.3	2062.67		247	21218.5	20219.2		247	21136.5	24778.3		247	16346.2	17745.2		247	13989.8	18956.5		247	46169.5	30612.3
	248	33475.3	1788.33		248	21552.3	20439		248	21304.7	25930		248	16344.7	13741.5		248	13635.9	18530		248	44960.5	31805.5
	249	33250.3	1603		249	20949.8	20080.6		249	20589.1	25726.7		249	16146.9	10103		249	13554	18178.6		249	43999.2	33341.5
	250	32403.7	1451.67		250	22346.6	19943.1		250	21738.8	25681.6		250	16010.3	7411.51		250	14076.9	17490.9		250	42792	34914.7
	251	32068	1901		251	22183.3	20121		251	21366.8	25335.5		251	15903.5	5626.73		251	14680.1	17264		251	42097.9	36516.7
	252	31979.3	1755.33		252	21853.1	19621		252	21726.2	25988		252	15269.6	4457.17		252	14748.7	17174.4		252	41017.8	38296.3
	253	32028.3	1772.67		253	23220.7	19494.2		253	19991	25856.9		253	15577.7	3639.61		253	15090.8	17236.3		253	39731.4	40030.4
	254	31132.3	1854.67		254	22937.9	19404.4		254	21075.2	26040.3		254	15547.3	2914.34		254	15033.6	17074.5		254	39321.7	41442.5
	255	30430	2089.67		255	23553.8	19134.7		255	20940.6	26086		255	15124.2	2479.41		255	15340.1	16929.9		255	38516.4	42718.4
	256	31477	2125.67		256	23879.4	18925.8		256	21871.4	25875.2		256	15224.2	2089.76		256	15431.7	16238.7		256	38435.8	43465.7
	257	29889.3	2153		257	25197.8	18961.5		257	20996.6	27010		257	15306	1753.95		257	15786.7	15793.6		257	37855.3	43672.2
	258	31680.3	1611		258	25030.1	18638.1		258	19921.6	26581.6		258	15452	1519.41		258	15609.9	15168.7		258	37148.1	43441
	259	33515	2227		259	25654.5	18890.8		259	20152.9	26810		259	15196.7	1300.49		259	16046.9	14234.9		259	36376	42693.6
	260	32401	2174.67		260	24944.3	18812.6		260	20114.5	25880.2		260	15125.9	1153.56		260	16179.1	13193.2		260	35187.6	42198
	261	30996.3	1833.33		261	25095.5	19129.7		261	20311.7	24940.9		261	15253.4	1010.73		261	16446.6	12312.7		261	33792.8	43572.9
	262	32686.3	2092.67		262	25423.8	19346.2		262	20271.1	25360.4		262	15227.1	900.878		262	16622.9	11260.8		262	32363.5	44815.6
	263	30669	2341.33		263	24949.2	19797.3		263	20670.1	23933.3		263	15379.1	753.366		263	16983	10157.7		263	30927.6	46091.5
	264	30665.3	2032		264	25657.3	20405.7		264	20910.9	23467.6		264	15237.1	688		264	16476	9133.38		264	29556.4	45876.9
	265	31636	2288.67		265	25550.5	21011		265	21722.4	22928.9		265	14749.3	619.707		265	16922.4	8073.02		265	27849	45398
	266	32161.3	2680		266	25687.8	21799.4		266	21077.8	22437.8		266	15258.4	493.268		266	17535.1	7190.69		266	25924.8	44489.7
	267	29445	2408.67		267	24870.4	22624.1		267	21978	21235.8		267	15070.4	412.488		267	17976.4	6423.85		267	24791.9	43044.6
	268	31083.3	2261.67		268	24706.5	23313.6		268	22271.3	20770.7		268	14913.4	343.024		268	18101	5771.35		268	24582.2	41380.6
	269	31622.7	2260		269	25064.7	23997		269	22897.4	20432.6		269	15003.9	323.512		269	18255.3	5269.53		269	23454.6	39448.2
	270	32413.7	2225.33		270	24637.1	24811.8		270	21982.6	18742.2		270	15139.4	217.756		270	18646.8	4806.69		270	23098.8	36789.1
	271	31304.3	2579.67		271	23914.3	25424.1		271	23288.1	18319.8		271	15231.7	209.951		271	18894.1	4378.18		271	22974.9	33861.7
	272	29509.3	2608.67		272	23553.9	26117.6		272	22971.7	18539.5		272	15249.3	173.073		272	20062.4	3866.76		272	22573.3	30253
	273	32408	2676.67		273	22445.5	26836.8		273	22305	17452.2		273	15312.5	127.22		273	19656.1	3558.11		273	22716	25789.7
	274	29045	2918.33		274	22342.9	27262.6		274	21971.9	18543.5		274	15121.8	152.39		274	20434.6	3089.16		274	22672.8	20785.4
	275	30194.3	2935.33		275	23060.1	27365		275	21696.3	18908		275	14961.5	111.024		275	20399.6	2717.96		275	23046	16276.6
	276	30917.7	3347		276	21603.6	27976		276	21492.2	19715.5		276	15167.9	141.268		276	21468.7	2477.67		276	23496.4	12985.8
	277	31699.7	3197		277	21183.6	28387.4		277	20402.9	19335.6		277	14884.3	133.463		277	22029.3	2157.96		277	23896.1	10669.4
	278	31704.7	3527.67		278	22591.5	29005		278	19635.7	19880.7		278	15252.9	131.707		278	22522.7	1970.91		278	24290.5	8988.9
	279	32172.3	3633.67		279	22350.8	29292		279	21180.8	20292.6		279	15064.6	149.854		279	22353.3	1696.87		279	24653.6	8179.61
	280	29793.7	3852		280	22966.2	29669.1		280	19999.7	20788.6		280	15164.9	185.561		280	22787.8	1641.6		280	25111.2	7333.16
	281	30035	3594.67		281	21909.4	29753.4		281	19776.8	21008.4		281	14674.1	190.049		281	22940.8	1547.06		281	25798.5	6689.03
	282	29395.7	3677.67		282	22953.2	29926.1		282	19702.5	22149.7		282	15092	223.805		282	23318.7	1390.84		282	25571.4	6321.55
	283	30804.7	4029.67		283	23829.3	30056		283	19799.5	21803		283	15284.8	216.78		283	23235.9	1223.56		283	26448.3	5648.52
	284	28855	4183.67		284	24247.8	29848.7		284	19126.9	21818.1		284	15182.9	272.976		284	23488.9	1158.11		284	26277.7	5177.81
	285	30689	4199.33		285	23036.6	29734.4		285	19764.4	22275.2		285	15241.8	269.268		285	23563.7	1070.84		285	26363.6	4529.55
	286	28429.3	4146.33		286	22917.3	29501.7		286	19117.3	22548.3		286	14873.3	310.049		286	23705.8	958.255		286	26396	4025.81
	287	29748	4463.67		287	24082.8	29261.4		287	19256.3	22732.5		287	15000.9	273.561		287	24034	781.673		287	26140.8	3550.97
	288	29779.7	4483		288	22888.7	29084.5		288	19492.5	22249.6		288	15065.1	253.854		288	23959.6	714.182		288	26296.6	3257.81
	289	28808.3	4124		289	23554.7	28632.3		289	18579.7	22374		289	15314.2	282.146		289	23872	684.218		289	25653.6	2869.68
	290	27881	4420		290	23844	28631.7		290	19989.6	22915.6		290	15304.9	264.195		290	24269.6	627.491		290	25932.5	2543.48
	291	28297	5110.67		291	24648.8	28372.4		291	19136.5	21794.5		291	15125.6	270.049		291	24043.8	569.6		291	24958.3	2262.71
	292	27603	4629.33		292	23713.1	27946.2		292	19943	21899.8		292	14916.3	246.439		292	24773.2	565.818		292	24668.9	2064.52
	293	28584.7	5119		293	24235.9	27504		293	21472.4	22862.5		293	15156.1	229.268		293	24433.5	496.582		293	24527.4	1730.07
	294	28265.7	5552.33		294	23855.2	27687.7		294	21110.1	21825.3		294	14978.3	214.244		294	24338.5	462.545		294	23683.3	1597.93
	295	27632.7	6217.33		295	24567.7	27257.5		295	21146.2	21395.8		295	15258.4	209.756		295	24889.1	468.073		295	23020.9	1457.55
	296	28319.7	5653.33		296	25527	26819		296	22293.7	20679.6		296	15293.6	179.707		296	24688.7	380.8		296	22143.6	1288.26
	297	27804.7	6066		297	24221.1	27156		297	22157.9	21350.6		297	15255.7	167.415		297	23987.5	391.564		297	22010.2	1193.29
	298	26998.3	6471.33		298	23981.3	26699.7		298	22287.3	21175		298	15048.3	155.902		298	24854.9	357.818		298	21620.7	1028.13
	299	27521	6764.33		299	23909	26883.2		299	22045.1	20473.6		299	15029.3	173.659		299	24913.9	367.127		299	21146.5	842.323
	300	26514.7	6810.33		300	24570.4	26269.4		300	22084.3	19843.6		300	15099.7	137.171		300	24528.4	317.091		300	20570.6	842.323
	301	26921.3	6983.33		301	21807.8	26101.6		301	18751.4	19993		301	15186.4	147.707		301	24976.4	304		301	20247.4	838.194
	302	27622.7	7884.33		302	22184.6	25982.4		302	19021.8	19174.7		302	15520.1	129.366		302	25877.9	299.345		302	20396.2	755.613
	303	27153	7981.67		303	21398.3	25606.9		303	16300.5	18858		303	14999.9	151.805		303	25403.7	235.927		303	19941.9	714.323
	304	26355	7914		304	21649	25748.7		304	16508.4	19883.7		304	14979.3	156.098		304	25339.4	231.855		304	19694.8	660.645
	305	24766.7	7497.67		305	21490.7	25387.6		305	15537.7	20488.9		305	15348.4	138.146		305	24597.9	193.745		305	19598.2	619.355
	306	26372.3	8214.67		306	20184	24830.3		306	15607	19967.5		306	15348	177.951		306	25566.5	236.8		306	19344	631.742
	307	26922.7	8781.33		307	19321	24805.8		307	14769.1	19639.7		307	15324.3	208.976		307	25182.7	181.818		307	19289	602.839
	308	25065	9555.67		308	20088.9	24736.9		308	13132.2	20038.2		308	15374.1	216.976		308	25147.9	189.382		308	19664.8	652.387
	309	24204.3	9842.33		309	19937.6	24601.5		309	13484.4	21084.9		309	15069.7	224		309	25771.4	167.855		309	19261.7	693.677
	310	25400.3	11192.7		310	18266.9	24756		310	13457.6	21153.3		310	15282.5	240		310	25232.4	166.982		310	19205.6	755.613
	311	24630.3	13079.7		311	18509.2	24621.8		311	13766.4	21902.6		311	15500.1	279.805		311	24785.8	156.8		311	19131.5	776.258
	312	26201	14576.7		312	18558.7	24629.5		312	12611.6	21244.5		312	15106.4	242.732		312	25452.5	168.727		312	18424.5	768
	313	23013	17705		313	18442.4	24465.1		313	13511.9	22315.1		313	15120.8	276.683		313	25279.2	171.636		313	18941	768
	314	23971.3	19497.3		314	18821.6	24780.6		314	13382.7	22760.8		314	15423.9	258.927		314	25254.9	178.327		314	18684.1	734.968
	315	23332.7	23856.7		315	18672.4	24683.8		315	13281.6	23106.1		315	15408.8	270.439		315	25548.1	130.327		315	19265.8	805.161
	316	23573	29018		316	18865.8	24866.3		316	13613.6	22868.2		316	15576.6	306.927		316	25268.6	137.6		316	19595.3	875.355
	317	23872.3	33535		317	17557.3	25336.6		317	12517.1	22903.8		317	15456	252.488		317	25480.7	143.709		317	19498.6	883.613
	318	23943.3	37387.7		318	17507.8	24968.2		318	12800.7	22324.5		318	15623.1	281.756		318	25282.8	147.782		318	19163.6	982.71
	319	22356.3	39312.7		319	18303.2	25712.8		319	13932	22213.3		319	15569.1	276.488		319	25889.2	137.6		319	19583.3	1036.39
	320	24245	41207.3		320	18726.4	25955.7		320	11857	22566.3		320	15531.7	305.366		320	25777.5	124.218		320	19220.1	1156.13
	321	23219.7	42643.7		321	18832.4	26786.7		321	12896.7	21576		321	15702.3	320.78		321	25167.3	103.273		321	19560.3	1201.55
	322	22615.7	43361		322	18733.4	26910.2		322	12813.1	20825.2		322	15763.2	340.488		322	25067.2	112.291		322	19392.8	1259.36
	323	23657.7	44284		323	19747.4	27379		323	12546.8	20991.8		323	15772	296		323	25411	131.491		323	19682.5	1354.32
	324	22809	45939		324	18694.3	27657.6		324	11972.9	20441		324	15547	288.39		324	24971.2	93.964		324	19280.5	1569.03
	325	23417	46282.7		325	20293.4	28094.9		325	12310.7	19784.8		325	15823.5	297.561		325	25159.6	106.764		325	19775.5	1688.77
	326	22240.3	48370		326	19623.1	28634.5		326	11674.9	18691.8		326	15600.7	307.122		326	25337.6	108.509		326	20098.6	1986.07
	327	22261.7	48876		327	21370.9	28873.4		327	12932.1	18463.5		327	15789	298.537		327	25290.4	95.709		327	19905.7	2275.1
	328	23001.7	51092		328	20686.8	29096.8		328	13110.2	18576		328	15835.5	301.463		328	25283.3	78.545		328	20021.5	2650.84
	329	20622.3	52853.7		329	20827.9	28654.6		329	11624.8	18245.7		329	15549.7	346.927		329	25057.3	57.018		329	19751.3	2964.64
	330	20796.3	53124.7		330	21472.8	28180.8		330	13135.6	18596.5		330	15904.5	402.537		330	25126	51.491		330	19881.4	3200
	331	21079	55338.3		331	22040.1	28103.8		331	12509.9	18078.8		331	15835.7	450.341		331	25186.7	46.545		331	19495.9	3290.84
	332	21309.7	57680.7		332	22526.9	27404.2		332	12883.1	17002.9		332	15682.2	530.146		332	25522.1	40.436		332	19524	3253.68
	333	20893.7	59538		333	22352.5	26989.3		333	13422.3	18514.7		333	15662	619.317		333	25218.3	46.545		333	19623.5	3220.64
	334	19916.7	62153.3		334	22281.3	26503		334	13810.6	17503.4		334	15560.1	777.561		334	25666.7	37.818		334	18964.4	2977.03
	335	19629	62678.7		335	23126.9	25694.5		335	14768.6	17509.1		335	15324.3	926.244		335	25273.4	27.345		335	19398.4	2894.45
	336	20908.3	64330.7		336	23917.2	25071.4		336	14795.8	17259.7		336	15945.8	1026.54		336	25266.8	36.364		336	19273.2	2882.06
	337	18651	64697		337	22731.5	24275.2		337	14827.9	17727.2		337	15545.8	1202.15		337	25850	24.727		337	19547	2832.52
	338	19351	65054		338	23579.2	23566		338	15744.1	18006.6		338	15529.7	1500.49		338	24813.7	35.782		338	19135.1	2824.26
	339	19313.7	65139.7		339	22306	22675.2		339	15497.9	17763.7		339	15548.8	1764.88		339	25343.8	38.4		339	18641.9	2696.26
	340	20201.7	65205.7		340	22540.8	22131.7		340	15736.6	18116.9		340	15805.7	2007.61		340	25382.7	13.673		340	18880.8	2832.52
	341	20774	65117.7		341	22201.6	21269.9		341	15663.9	17460.1		341	15332.7	2391.8		341	24374.6	11.927		341	18595.9	3150.45
	342	20401.3	65417.7		342	22306.1	20868		342	15417.5	18419.8		342	15454.4	2678.05		342	24726.8	18.618		342	17821.5	3294.97
	343	19839.7	64974.3		343	22206.7	20356.5		343	15219.6	18098.8		343	15721.3	2961.95		343	24942.2	19.782		343	17471.2	3683.1
	344	20510	64681		344	22129.2	20136		344	15763.7	19846.2		344	15330	3273.17		344	25147.6	24.145		344	17015.1	4314.84
	345	20890	64390		345	21760.2	19882.4		345	14353.2	19860		345	15496	3584.59		345	25478	9.6		345	16555.2	5272.77
	346	20864	63577.3		346	21930.2	19589.9		346	16010.7	19517.1		346	15711.5	3646.63		346	24524.5	12.8		346	16272.6	6375.23
	347	21454.7	61482.7		347	22037.6	19656.4		347	15236.7	20532.6		347	15579.4	3867.12		347	24384.6	5.818		347	15989.9	8035.1
	348	19447.3	59256.7		348	22402.6	19742.6		348	15448.9	20987.8		348	15598.5	3903.8		348	24754.1	4.364		348	15784.9	9938.55
	349	18518	55649.7		349	22644.1	19728.7		349	14397.1	21965.2		349	15606.3	3954.54		349	24789.2	11.345		349	15552.4	12506.7
	350	17054.3	53935.7		350	22483	19692.3		350	14921.5	21416.2		350	16009	3822.83		350	24902.5	10.182		350	15840.2	15657.1
	351	16630.3	51138.3		351	23096.7	19736.3		351	15147	21137.2		351	16213.5	3641.17		351	24797.4	4.364		351	15388.5	18741.5
	352	15779	48299.7		352	23950.8	19510.8		352	14523.3	21869.8		352	16224	3466.34		352	25012.2	5.527		352	15532.8	22024.1
	353	13454	45643.3		353	22207.2	19121.8		353	13715.9	22609.3		353	15964.6	3220.49		353	24804	4.073		353	15693.1	24398.2
	354	13779.3	43546.7		354	22730.9	19306		354	12858.5	21662.2		354	15676.2	2984.2		354	24154.3	2.909		354	15638.4	26417.1
	355	12426.7	40353		355	22617.5	18994.2		355	12049.5	21403.1		355	15776.9	2703.02		355	24995.3	0		355	15569.2	26669
	356	11524	38951.7		356	21725.9	19166.5		356	12458.2	21273.3		356	16404.4	2484.49		356	24803.6	0		356	16177.9	25517
	357	12387	33968.3		357	22239.8	19033.5		357	11988.1	21199.4		357	16456.2	2424.39		357	24872.6	0.291		357	15779.1	22771.2
	358	9924.67	27005.3		358	22234.8	18992.3		358	11757	21529.8		358	16176.8	2546.54		358	24407.8	1.164		358	16061.5	19344.4
	359	9555.67	21041		359	21625.4	18657		359	11649.3	21463.5		359	16116.4	2775.02		359	24337.5	0.873		359	15880.8	15644.9
	360	8331.67	16680		360	21586.8	18923.3						360	15918.3	3161.56		360	24107.5	0		360	15804.2	11945.3
	361	7835.67	14023.7		361	20729.9	18991.6						361	15855.9	3618.54		361	24647.9	0		361	15278.6	8778.32
					362	19858.4	18741.2						362	15581	4108.68		362	24616.5	0.291		362	15109.5	6441.29
					363	19043.7	18840						363	15786.5	4434.54		363	23762.7	0		363	14222.5	4554.32
					364	20222.9	18659.7						364	15740	4655.22		364	24209	0		364	13947.4	3406.45
					365	19339.9	18727.2						365	15380.5	4595.32		365	23999.6	0		365	13766.2	2539.36
					366	17897.2	18796.2						366	15493.1	4544.78		366	23797.9	0		366	13125.6	2010.84
					367	18119.2	18759.5						367	15800.3	4235.32		367	23753.6	0		367	12773.7	1655.74
					368	17809.7	18724.1						368	15373.5	3917.07		368	23355.5	0		368	13048.2	1358.45
					369	17088.8	18850.7						369	15669.1	3586.34		369	22979.2	0		369	13012.2	1135.48
					370	17086.6	18902.2						370	15802.4	3474.34		370	22897.7	0		370	12644	1011.61
					371	17186.1	18737.1						371	15238	3510.44		371	23604.3	0		371	12588.5	879.484
					372	17321.4	18945.8						372	15590.1	3836.88		372	23537.6	0		372	12656	805.161
					373	17028.1	18614.6						373	15335.3	4396.49		373	23384.2	0		373	11987.5	619.355
					374	16952.3	18991.4						374	15112.8	4943.81		374	22972.3	0		374	11949.2	512
					375	16730.1	18822.1						375	15026.1	5480.34		375	23383.3	0		375	11463.8	454.194
					376	16265.3	19088.2						376	15056.6	5846.95		376	22702.7	0		376	11460.9	346.839
					377	16210.3	18903.7						377	15208.7	6102.37		377	22636.6	0		377	10983.9	276.645
					378	15890.3	19158.8						378	15395.9	5972.67		378	23010.7	0		378	11107	218.839
					379	16211.6	19331.2						379	15513.8	5613.85		379	22285.5	0		379	10787.2	140.387
					380	16369.3	19942						380	15704.1	5182.44		380	22601.6	0		380	11109.4	128
					381	15918	19595.6						381	15348.6	4669.07		381	22345.1	0		381	10782.2	74.323
					382	16847.3	19586.3						382	15588.8	4172.68		382	21992.1	0		382	10580.1	74.323
					383	16072	20097.8						383	15323.5	4111.22		383	22066.9	0		383	10524.8	41.29
					384	15864.9	20555						384	15300.7	4201.37		384	21721.9	0		384	10693	33.032
					385	17553.5	20455.2						385	14911	4538.54		385	22059.5	0		385	10716.2	33.032
					386	16652.6	20908.6						386	15369.9	5110.04		386	21354.5	0		386	10631.3	28.903
					387	17010.3	21094.3						387	15276.2	5358.38		387	20995.7	0		387	10942.5	57.806
					388	17141.7	21410.6						388	14470.3	5383.16		388	21468.9	0		388	11121.5	61.935
					389	17730.7	21561.7						389	15136.3	5123.46		389	21101.6	0		389	10846.2	61.935
													390	14759.5	4532.84		390	21360.3	0		390	11047.5	90.839
													391	14144.3	3662.05		391	20686.8	0		391	11273.2	78.452
													392	14075.6	2844.1		392	20542.3	0		392	11586.7	111.484
													393	13799.9	1954.15		393	20520.5	0		393	11749.7	123.871
													394	13793.1	1317.66		394	20441.4	0		394	11542.7	194.065
													395	13480.9	854.829		395	19885.3	0		395	11395.2	214.71
													396	13145.6	516.878		396	19007.8	0		396	11428.1	264.258
													397	13387.1	287.024		397	19143	0		397	11539.6	305.548
													398	12758.7	168.195		398	18827.3	0		398	11415.5	342.71
													399	13022.6	88.195		399	18640.8	0		399	11500.5	421.161
													400	12618	46.829		400	18112.1	0		400	11413.6	528.516
													401	12281.1	100.878		401	18109.6	0		401	11167.8	640

## Sheet: Supplementary Fig.9
	Supplementary Fig. 9c
		WT			bid1
		replicate 1	replicate 2	replicate 3	replicate 1	replicate 2	replicate 3
	Ct-NCR001-GFP	23.55	23.44	24.01	23.17	23.23	23.09
	Ct-PDF2	22.92	23.2	22.69	23.81	23.38	23.24
	ΔCт	0.63	0.24	1.32	-0.64	-0.15	-0.15
	Average	0.73
	ΔΔCт	-0.1	-0.49	0.59	-1.37	-0.88	-0.88
	2-ΔΔCт	1.07177	1.40444	0.664343	2.58471	1.84038	1.84038
	average	1.04685			2.08849
	S.D.	0.37068			0.429739
	p-value	0.03
	Summary	*
	Supplementary Fig. 9c
		WT			bid1
		replicate 1	replicate 2	replicate 3	replicate 1	replicate 2	replicate 3
	Ct-NCR166-GFP	22.83	22.37	22.06	23.97	24.08	23.6
	Ct-PDF2	22.49	22.19	22.03	24.16	24.35	24.15
	ΔCт	0.34	0.18	0.03	-0.19	-0.27	-0.55
	Average	0.183333
	ΔΔCт	0.156667	-0.00333333	-0.153333	-0.373333	-0.453333	-0.733333
	2-ΔΔCт	0.897095	1.00231	1.11214	1.29534	1.3692	1.66248
	average	1.00385			1.44234
	S.D.	0.107529			0.194187
	p-value	0.02
	Summary	*
	Supplementary Fig. 9c
		WT			bid1
		replicate 1	replicate 2	replicate 3	replicate 1	replicate 2	replicate 3
	Ct-CAML1-GFP	22.35	22.45	22.29	22.07	22.26	21.96
	Ct-PDF2	22.73	22.21	21.9	22.94	22.49	22.32
	ΔCт	-0.38	0.24	0.39	-0.87	-0.23	-0.36
	Average	0.0833333
	ΔΔCт	-0.463333	0.156667	0.306667	-0.953333	-0.313333	-0.443333
	2-ΔΔCт	1.37872	0.897095	0.808508	1.93634	1.24258	1.35974
	average	1.02811			1.51289
	S.D.	0.306855			0.371373
	p-value	0.16
	Summary	ns
